# Supplementary material for: An octa­nuclear zinc(II) complex with 6,6′-dihydr­oxy-2,2′-[1,2-phenyl­enebis(nitrilo­methyl­idyne)]diphenol
Source: Acta Crystallogr Sect E Struct Rep Online. 2008 Jun 13;64(Pt 7):m912–3. doi: 10.1107/S1600536808017340 (PMC2961853; doi:10.1107/S1600536808017340)
Supplement: Supplementary file 1 [file e-64-0m912-sup1.cif]

##############################################################################
###                                                                        ###
###        Electronic paper (Acta Crystallographica Section E)             ###
###                                                                        ###
##############################################################################
#                                                                            #
# This CIF contains the data in a paper accepted for publication in Acta     #
# Crystallographica Section E. It conforms to the requirements of Notes      #
# for Authors for Section E, and has been peer reviewed under the auspices   #
# of the IUCr Commission on Journals.                                        #
#                                                                            #
# Full details of the Crystallographic Information File format               #
# are given in the paper "The Crystallographic Information File (CIF):       #
# a New Standard Archive File for Crystallography" by S. R. Hall, F. H.      #
# Allen and I. D. Brown [Acta Cryst. (1991), A47, 655-685].                  #
#                                                                            #
# The current version of the core CIF dictionary is obtainable from          #
# ftp://ftp.iucr.org/pub/cif_core.dic. The current version number is 2.4.    #
#                                                                            #
# Software is freely available for graphical display of the structure(s) in  #
# this CIF.  For information consult the CIF home page http://www.iucr.org/  #
# cif/home.html                                                              #
#                                                                            #
# This file may be used for bona fide research purposes within the           #
# scientific community so long as proper attribution is given to the journal # 
# article from which it was obtained.                                        #
#                                                                            #
##############################################################################
                                             
data_global
_audit_creation_method     'form.cif (version 2.0)'
_journal_data_validation_number     ?
_journal_date_recd_electronic     2008-05-31
_journal_date_accepted     2008-06-09
_journal_name_full     'Acta Crystallographica, Section E'
_journal_year     2008
_journal_volume     64
_journal_issue      7
_journal_page_first     m912
_journal_page_last     m913
_journal_paper_category     QM
_journal_coeditor_code     CI2611
_publ_contact_author_name     'Prof. Fun Hoong Kun'
_publ_contact_author_address
;
      X-ray Crystallography Unit
      School of Physics
      Universiti Sains Malaysia
      11800 USM, Penang
      MALAYSIA
;
_publ_contact_author_email     hkfun@usm.my
_publ_contact_author_fax     '6 04 6579150'
_publ_contact_author_phone     '6 04 6577888  Ext. 3690'
_publ_section_title
;
An octanuclear zinc(II) complex with
6,6'-dihydroxy-2,2'-[1,2-phenylenebis(nitrilomethylidyne)]diphenol
;
loop_
    _publ_author_name
    _publ_author_footnote
    _publ_author_address
    'Naser Eltaher Eltayeb'
;
      On study leave from International University of Africa, Sudan.
      E-mail: nasertaha90@hotmail.com.
;
;     School of Chemical Science
      Universiti Sains Malaysia
      11800 USM, Penang
      Malaysia
;
    'Siang Guan Teoh' ?
;     School of Chemical Science
      Universiti Sains Malaysia
      11800 USM, Penang
      Malaysia
;
    'Suchada Chantrapromma'
;
      Additional correspondence author; e-mail: suchada.c@psu.ac.th.
;
;     Crystal Materials Research Unit
      Department of Chemistry
      Faculty of Science
      Prince of Songkla University
      Hat-Yai, Songkhla 90112
      Thailand
;
    'Hoong-Kun Fun' ?
;     X-ray Crystallography Unit
      School of Physics
      Universiti Sains Malaysia
      11800 USM, Penang
      Malaysia
;
    'Rohana Adnan' ?
;     School of Chemical Science
      Universiti Sains Malaysia
      11800 USM, Penang
      Malaysia
;
data_I
_audit_creation_method     SHELXL-97
_chemical_name_systematic
;
tetraaquatetrakis{\m~3~-6,6'-dioxido-2,2'-[1,2-
phenylenebis(nitrilomethylidyne)]diphenolato}octazinc(II)
dimethyl sulfoxide tetrasolvate dihydrate
;
_chemical_name_common
;
;
_chemical_formula_moiety     'C80 H56 N8 O20 Zn8, 4(C2 H6 O S), 2(H2 O)'
_chemical_formula_sum     'C88 H84 N8 O26 S4 Zn8'
_chemical_formula_iupac     '[Zn8 (C20 H12 N2 O4)4 (H2 O)4], 4C2 H6 O S, 2H2 O'
_chemical_formula_weight     2321.03
_chemical_melting_point     ?
_symmetry_cell_setting     Tetragonal
_symmetry_space_group_name_H-M     'P 42/n'
_symmetry_space_group_name_Hall     '-P 4bc'
loop_
    _symmetry_equiv_pos_as_xyz
    'x, y, z'
    '-x+1/2, -y+1/2, z'
    '-y, x+1/2, z+1/2'
    'y+1/2, -x, z+1/2'
    '-x, -y, -z'
    'x-1/2, y-1/2, -z'
    'y, -x-1/2, -z-1/2'
    '-y-1/2, x, -z-1/2'
_cell_length_a     18.1324(3)
_cell_length_b     18.1324(3)
_cell_length_c     13.3813(3)
_cell_angle_alpha     90.00
_cell_angle_beta     90.00
_cell_angle_gamma     90.00
_cell_volume     4399.56(14)
_cell_formula_units_Z     2
_cell_measurement_reflns_used     5851
_cell_measurement_theta_min     2.94
_cell_measurement_theta_max     29.00
_cell_measurement_temperature     100.00(10)
_exptl_crystal_description     Needle
_exptl_crystal_colour     Orange
_exptl_crystal_size_max     0.57
_exptl_crystal_size_mid     0.13
_exptl_crystal_size_min     0.10
_exptl_crystal_density_diffrn     1.752
_exptl_crystal_density_meas     ?
_exptl_crystal_density_method     'not measured'
_exptl_crystal_F_000     2360
_exptl_absorpt_coefficient_mu     2.322
_exptl_absorpt_correction_type     multi-scan
_exptl_absorpt_process_details     '(SADABS; Bruker, 2005)'
_exptl_absorpt_correction_T_min     0.3517
_exptl_absorpt_correction_T_max     0.7959
_exptl_special_details
;
The low-temparture data was collected with the Oxford Cyrosystem Cobra
low-temperature attachment.
;
_diffrn_ambient_temperature     100.00(10)
_diffrn_radiation_type     MoK\a
_diffrn_radiation_wavelength     0.71073
_diffrn_radiation_source     'fine-focus sealed tube'
_diffrn_radiation_monochromator     graphite
_diffrn_measurement_device_type
;
Bruker SMART APEXII CCD area-detector
;
_diffrn_measurement_method     \w
_diffrn_detector_area_resol_mean     8.33
_diffrn_reflns_number     26700
_diffrn_reflns_av_R_equivalents     0.0846
_diffrn_reflns_av_sigmaI/netI     0.0721
_diffrn_reflns_theta_min     2.94
_diffrn_reflns_theta_max     29.00
_diffrn_reflns_theta_full     29.00
_diffrn_measured_fraction_theta_max     0.998
_diffrn_measured_fraction_theta_full     0.998
_diffrn_reflns_limit_h_min     -24
_diffrn_reflns_limit_h_max     11
_diffrn_reflns_limit_k_min     -24
_diffrn_reflns_limit_k_max     24
_diffrn_reflns_limit_l_min     -18
_diffrn_reflns_limit_l_max     18
_diffrn_standards_number     0
_diffrn_standards_interval_count     .
_diffrn_standards_interval_time     .
_diffrn_standards_decay_%     ?
_refine_special_details
;
Refinement of <i>F</i>^2^ against ALL reflections. The weighted <i>R</i>-factor
<i>wR</i> and goodness of fit <i>S</i> are based on <i>F</i>^2^, conventional
<i>R</i>-factors <i>R</i> are based on <i>F</i>, with <i>F</i> set to zero for
negative <i>F</i>^2^. The threshold expression of <i>F</i>^2^ >
\s(<i>F</i>^2^) is used only for calculating <i>R</i>-factors(gt) <i>etc</i>.
and is not relevant to the choice of reflections for refinement.
<i>R</i>-factors based on <i>F</i>^2^ are statistically about twice as large
as those based on <i>F</i>, and <i>R</i>- factors based on ALL data will be
even larger.
;
_reflns_number_total     5851
_reflns_number_gt     3700
_reflns_threshold_expression     I>2\s(I)
_refine_ls_structure_factor_coef     Fsqd
_refine_ls_matrix_type     full
_refine_ls_R_factor_all     0.0936
_refine_ls_R_factor_gt     0.0498
_refine_ls_wR_factor_gt     0.1159
_refine_ls_wR_factor_ref     0.1379
_refine_ls_goodness_of_fit_ref     1.020
_refine_ls_restrained_S_all     1.019
_refine_ls_number_reflns     5851
_refine_ls_number_parameters     314
_refine_ls_number_restraints     6
_refine_ls_hydrogen_treatment     mixed
_refine_ls_weighting_scheme     calc
_refine_ls_weighting_details
          'calc w=1/[\s^2^(Fo^2^)+(0.0592P)^2^+6.834P] where P=(Fo^2^+2Fc^2^)/3'
_atom_sites_solution_hydrogens     geom
_atom_sites_solution_primary     direct
_atom_sites_solution_secondary     difmap
_refine_ls_shift/su_max     0.001
_refine_ls_shift/su_mean     0.000
_refine_diff_density_max     0.672
_refine_diff_density_min     -1.337
_refine_ls_extinction_method     none
_refine_ls_extinction_coef     ?
loop_
    _atom_type_symbol
    _atom_type_description
    _atom_type_scat_dispersion_real
    _atom_type_scat_dispersion_imag
    _atom_type_scat_source
    'C' 'C' 0.0033 0.0016
                         'International Tables Vol C Tables 4.2.6.8 and 6.1.1.4'
    'H' 'H' 0.0000 0.0000
                         'International Tables Vol C Tables 4.2.6.8 and 6.1.1.4'
    'N' 'N' 0.0061 0.0033
                         'International Tables Vol C Tables 4.2.6.8 and 6.1.1.4'
    'O' 'O' 0.0106 0.0060
                         'International Tables Vol C Tables 4.2.6.8 and 6.1.1.4'
    'S' 'S' 0.1246 0.1234
                         'International Tables Vol C Tables 4.2.6.8 and 6.1.1.4'
    'Zn' 'Zn' 0.2839 1.4301
                         'International Tables Vol C Tables 4.2.6.8 and 6.1.1.4'
_computing_data_collection     'APEX2 (Bruker, 2005)'
_computing_cell_refinement     'APEX2 (Bruker, 2005)'
_computing_data_reduction     'SAINT (Bruker, 2005)'
_computing_structure_solution     'SHELXTL (Sheldrick, 2008)'
_computing_structure_refinement     'SHELXTL (Sheldrick, 2008)'
_computing_molecular_graphics     'SHELXTL (Sheldrick, 2008)'
_computing_publication_material
;
SHELXTL (Sheldrick, 2008) and PLATON (Spek, 2003)
;
loop_
    _atom_site_type_symbol
    _atom_site_label
    _atom_site_fract_x
    _atom_site_fract_y
    _atom_site_fract_z
    _atom_site_U_iso_or_equiv
    _atom_site_adp_type
    _atom_site_calc_flag
    _atom_site_refinement_flags
    _atom_site_occupancy
    _atom_site_disorder_assembly
    _atom_site_disorder_group
    Zn Zn1 0.22916(3) 0.46426(3) 0.07015(4) 0.01886(13) Uani d . 1 . .
    Zn Zn2 0.34013(2) 0.35177(2) 0.24587(4) 0.01728(13) Uani d . 1 . .
    O O1 0.35359(15) 0.25401(15) 0.1791(2) 0.0188(6) Uani d . 1 . .
    O O2 0.28402(15) 0.36961(15) 0.1029(2) 0.0192(6) Uani d . 1 . .
    O O3 0.14565(15) 0.43546(15) 0.1585(2) 0.0189(6) Uani d . 1 . .
    O O4 0.05238(16) 0.38411(16) 0.2903(3) 0.0277(7) Uani d . 1 . .
    N N1 0.26712(19) 0.45884(18) -0.0754(3) 0.0210(7) Uani d . 1 . .
    N N2 0.1627(2) 0.54198(19) -0.0038(3) 0.0233(8) Uani d . 1 . .
    C C1 0.3139(2) 0.3234(2) 0.0380(3) 0.0177(8) Uani d . 1 . .
    C C2 0.3494(2) 0.2598(2) 0.0780(3) 0.0182(8) Uani d . 1 . .
    C C3 0.3795(2) 0.2079(2) 0.0141(3) 0.0222(9) Uani d . 1 . .
    H H3A 0.4019 0.1661 0.0407 0.027 Uiso calc R 1 . .
    C C4 0.3768(3) 0.2170(2) -0.0899(4) 0.0282(10) Uani d . 1 . .
    H H4A 0.3952 0.1805 -0.1320 0.034 Uiso calc R 1 . .
    C C5 0.3471(2) 0.2795(2) -0.1285(3) 0.0248(9) Uani d . 1 . .
    H H5A 0.3470 0.2861 -0.1974 0.030 Uiso calc R 1 . .
    C C6 0.3166(2) 0.3342(2) -0.0672(3) 0.0216(9) Uani d . 1 . .
    C C7 0.2939(2) 0.4005(2) -0.1172(3) 0.0231(9) Uani d . 1 . .
    H H7A 0.2990 0.4016 -0.1863 0.028 Uiso calc R 1 . .
    C C8 0.2508(2) 0.5228(2) -0.1328(3) 0.0234(9) Uani d . 1 . .
    C C9 0.2866(3) 0.5429(3) -0.2203(4) 0.0296(10) Uani d . 1 . .
    H H9A 0.3238 0.5133 -0.2462 0.035 Uiso calc R 1 . .
    C C10 0.2663(3) 0.6077(3) -0.2689(4) 0.0349(12) Uani d . 1 . .
    H H10A 0.2893 0.6207 -0.3285 0.042 Uiso calc R 1 . .
    C C11 0.2123(3) 0.6529(3) -0.2295(4) 0.0326(11) Uani d . 1 . .
    H H11A 0.1990 0.6959 -0.2626 0.039 Uiso calc R 1 . .
    C C12 0.1781(3) 0.6342(2) -0.1410(4) 0.0278(10) Uani d . 1 . .
    H H12A 0.1428 0.6655 -0.1138 0.033 Uiso calc R 1 . .
    C C13 0.1960(2) 0.5688(2) -0.0920(3) 0.0218(9) Uani d . 1 . .
    C C14 0.0969(2) 0.5594(2) 0.0204(4) 0.0250(9) Uani d . 1 . .
    H H14A 0.0727 0.5940 -0.0191 0.030 Uiso calc R 1 . .
    C C15 0.0574(2) 0.5294(2) 0.1044(3) 0.0223(9) Uani d . 1 . .
    C C16 -0.0143(2) 0.5597(2) 0.1196(4) 0.0261(10) Uani d . 1 . .
    H H16A -0.0298 0.5988 0.0797 0.031 Uiso calc R 1 . .
    C C17 -0.0604(2) 0.5332(2) 0.1905(4) 0.0269(10) Uani d . 1 . .
    H H17A -0.1065 0.5546 0.1998 0.032 Uiso calc R 1 . .
    C C18 -0.0388(2) 0.4735(2) 0.2496(4) 0.0250(9) Uani d . 1 . .
    H H18A -0.0707 0.4551 0.2978 0.030 Uiso calc R 1 . .
    C C19 0.0295(2) 0.4420(2) 0.2369(3) 0.0209(9) Uani d . 1 . .
    C C20 0.0805(2) 0.4700(2) 0.1638(3) 0.0199(9) Uani d . 1 . .
    S S1 0.42019(7) 0.60730(7) -0.06159(11) 0.0376(3) Uani d . 1 . .
    O O5 0.3672(2) 0.6353(2) 0.0183(3) 0.0436(9) Uani d . 1 . .
    C C21 0.5096(3) 0.6047(3) -0.0076(5) 0.0449(14) Uani d . 1 . .
    H H21A 0.5122 0.5650 0.0397 0.067 Uiso calc R 1 . .
    H H21B 0.5192 0.6506 0.0258 0.067 Uiso calc R 1 . .
    H H21C 0.5457 0.5972 -0.0591 0.067 Uiso calc R 1 . .
    C C22 0.4357(4) 0.6846(3) -0.1418(5) 0.0504(16) Uani d . 1 . .
    H H22A 0.3913 0.6957 -0.1778 0.076 Uiso calc R 1 . .
    H H22B 0.4744 0.6731 -0.1881 0.076 Uiso calc R 1 . .
    H H22C 0.4498 0.7266 -0.1023 0.076 Uiso calc R 1 . .
    O O1W 0.29110(16) 0.53937(16) 0.1423(3) 0.0251(7) Uani d D 1 . .
    H H1W1 0.321(2) 0.5050(19) 0.154(4) 0.038 Uiso d D 1 . .
    H H2W1 0.311(2) 0.570(2) 0.105(3) 0.038 Uiso d D 1 . .
    O O2W 0.2500 0.7500 0.0625(6) 0.104(3) Uani d SD 1 . .
    H H1W2 0.278(5) 0.724(5) 0.026(2) 0.156 Uiso d D 1 . .
loop_
    _atom_site_aniso_label
    _atom_site_aniso_U_11
    _atom_site_aniso_U_22
    _atom_site_aniso_U_33
    _atom_site_aniso_U_12
    _atom_site_aniso_U_13
    _atom_site_aniso_U_23
    Zn1 0.0204(2) 0.0191(2) 0.0171(3) 0.00136(18) 0.0007(2) 0.0010(2)
    Zn2 0.0177(2) 0.0191(2) 0.0150(2) -0.00013(18) 0.0004(2) -0.0005(2)
    O1 0.0245(14) 0.0182(13) 0.0139(15) 0.0013(11) -0.0015(13) 0.0006(12)
    O2 0.0229(14) 0.0219(14) 0.0128(14) 0.0035(11) 0.0021(12) -0.0020(12)
    O3 0.0182(13) 0.0181(13) 0.0205(16) 0.0015(10) -0.0001(12) 0.0022(12)
    O4 0.0263(15) 0.0267(15) 0.0302(19) 0.0052(12) 0.0069(15) 0.0101(15)
    N1 0.0245(17) 0.0203(16) 0.0181(19) 0.0016(14) 0.0011(16) 0.0018(15)
    N2 0.0261(18) 0.0229(17) 0.021(2) 0.0033(14) 0.0014(17) 0.0014(16)
    C1 0.0195(19) 0.0168(18) 0.017(2) -0.0004(15) -0.0013(17) -0.0030(17)
    C2 0.0204(18) 0.0192(18) 0.015(2) 0.0001(15) 0.0052(17) -0.0002(18)
    C3 0.025(2) 0.021(2) 0.020(2) 0.0031(16) 0.0047(19) 0.0000(19)
    C4 0.041(3) 0.025(2) 0.019(2) 0.0074(19) 0.003(2) -0.0046(19)
    C5 0.035(2) 0.026(2) 0.013(2) 0.0031(18) 0.0017(19) -0.0014(19)
    C6 0.023(2) 0.023(2) 0.019(2) 0.0008(16) -0.0007(19) -0.0020(19)
    C7 0.024(2) 0.030(2) 0.015(2) 0.0005(17) -0.0027(19) 0.0018(19)
    C8 0.027(2) 0.022(2) 0.021(2) 0.0005(17) -0.004(2) 0.0010(19)
    C9 0.036(3) 0.029(2) 0.023(2) 0.0043(19) 0.002(2) 0.004(2)
    C10 0.045(3) 0.030(2) 0.030(3) -0.002(2) 0.007(2) 0.011(2)
    C11 0.040(3) 0.028(2) 0.029(3) 0.002(2) -0.002(2) 0.009(2)
    C12 0.029(2) 0.025(2) 0.030(3) 0.0036(17) 0.001(2) 0.002(2)
    C13 0.022(2) 0.024(2) 0.019(2) 0.0000(16) -0.0007(18) 0.0058(18)
    C14 0.029(2) 0.024(2) 0.022(2) 0.0078(17) -0.001(2) 0.0065(19)
    C15 0.026(2) 0.0188(19) 0.022(2) 0.0027(16) -0.0011(19) -0.0004(18)
    C16 0.030(2) 0.023(2) 0.026(3) 0.0071(17) -0.003(2) 0.001(2)
    C17 0.027(2) 0.027(2) 0.026(3) 0.0071(18) 0.000(2) -0.001(2)
    C18 0.025(2) 0.027(2) 0.023(2) -0.0004(17) 0.006(2) 0.000(2)
    C19 0.0211(19) 0.0185(18) 0.023(2) -0.0011(15) -0.0010(18) -0.0030(18)
    C20 0.0210(19) 0.0192(19) 0.020(2) 0.0004(15) -0.0038(18) -0.0025(18)
    S1 0.0380(7) 0.0359(7) 0.0389(8) -0.0037(5) 0.0043(6) -0.0010(6)
    O5 0.044(2) 0.045(2) 0.042(2) -0.0087(17) 0.0120(19) -0.0001(19)
    C21 0.038(3) 0.057(4) 0.039(3) -0.005(2) 0.004(3) 0.001(3)
    C22 0.062(4) 0.042(3) 0.048(4) 0.007(3) 0.021(3) 0.005(3)
    O1W 0.0260(16) 0.0203(15) 0.0290(19) -0.0008(12) -0.0009(14) -0.0011(14)
    O2W 0.134(8) 0.130(8) 0.047(5) 0.075(6) 0.000 0.000
_geom_special_details
;
All e.s.d.'s (except the e.s.d. in the dihedral angle between two l.s. planes)
are estimated using the full covariance matrix. The cell e.s.d.'s are taken
into account individually in the estimation of e.s.d.'s in distances, angles
and torsion angles; correlations between e.s.d.'s in cell parameters are only
used when they are defined by crystal symmetry. An approximate (isotropic)
treatment of cell e.s.d.'s is used for estimating e.s.d.'s involving l.s.
planes.
;
loop_
    _geom_bond_atom_site_label_1
    _geom_bond_atom_site_label_2
    _geom_bond_site_symmetry_2
    _geom_bond_distance
    _geom_bond_publ_flag
    Zn1 O3 . 1.990(3) ?
    Zn1 O1W . 2.012(3) ?
    Zn1 O2 . 2.032(3) ?
    Zn1 N1 . 2.069(4) ?
    Zn1 N2 . 2.101(4) ?
    Zn1 H1W1 . 2.13(5) ?
    Zn2 O4 7_566 1.973(3) ?
    Zn2 O1 8_656 1.981(3) ?
    Zn2 O1 . 2.000(3) ?
    Zn2 O3 7_566 2.152(3) ?
    Zn2 O2 . 2.191(3) ?
    O1 C2 . 1.359(5) ?
    O1 Zn2 7_566 1.981(3) ?
    O2 C1 . 1.323(5) ?
    O3 C20 . 1.339(5) ?
    O3 Zn2 8_656 2.152(3) ?
    O4 C19 . 1.336(5) ?
    O4 Zn2 8_656 1.973(3) ?
    N1 C7 . 1.291(5) ?
    N1 C8 . 1.423(5) ?
    N2 C14 . 1.277(5) ?
    N2 C13 . 1.412(6) ?
    C1 C6 . 1.421(6) ?
    C1 C2 . 1.425(5) ?
    C2 C3 . 1.384(6) ?
    C3 C4 . 1.402(6) ?
    C3 H3A . 0.93 ?
    C4 C5 . 1.356(6) ?
    C4 H4A . 0.93 ?
    C5 C6 . 1.402(6) ?
    C5 H5A . 0.93 ?
    C6 C7 . 1.436(6) ?
    C7 H7A . 0.93 ?
    C8 C9 . 1.387(7) ?
    C8 C13 . 1.407(6) ?
    C9 C10 . 1.393(6) ?
    C9 H9A . 0.93 ?
    C10 C11 . 1.381(7) ?
    C10 H10A . 0.93 ?
    C11 C12 . 1.379(7) ?
    C11 H11A . 0.93 ?
    C12 C13 . 1.393(6) ?
    C12 H12A . 0.93 ?
    C14 C15 . 1.439(6) ?
    C14 H14A . 0.93 ?
    C15 C20 . 1.403(6) ?
    C15 C16 . 1.426(6) ?
    C16 C17 . 1.353(7) ?
    C16 H16A . 0.93 ?
    C17 C18 . 1.396(6) ?
    C17 H17A . 0.93 ?
    C18 C19 . 1.374(6) ?
    C18 H18A . 0.93 ?
    C19 C20 . 1.439(6) ?
    S1 O5 . 1.525(4) ?
    S1 C21 . 1.775(6) ?
    S1 C22 . 1.787(6) ?
    C21 H21A . 0.96 ?
    C21 H21B . 0.96 ?
    C21 H21C . 0.96 ?
    C22 H22A . 0.96 ?
    C22 H22B . 0.96 ?
    C22 H22C . 0.96 ?
    O1W H1W1 . 0.837(19) ?
    O1W H2W1 . 0.833(19) ?
    O2W H1W2 . 0.846(14) ?
loop_
    _geom_angle_atom_site_label_1
    _geom_angle_atom_site_label_2
    _geom_angle_atom_site_label_3
    _geom_angle_site_symmetry_1
    _geom_angle_site_symmetry_3
    _geom_angle
    _geom_angle_publ_flag
    O3 Zn1 O1W . . 108.50(13) ?
    O3 Zn1 O2 . . 91.31(11) ?
    O1W Zn1 O2 . . 101.24(12) ?
    O3 Zn1 N1 . . 143.11(13) ?
    O1W Zn1 N1 . . 107.36(14) ?
    O2 Zn1 N1 . . 90.00(12) ?
    O3 Zn1 N2 . . 91.11(13) ?
    O1W Zn1 N2 . . 95.28(13) ?
    O2 Zn1 N2 . . 161.59(13) ?
    N1 Zn1 N2 . . 77.25(14) ?
    O3 Zn1 H1W1 . . 111.9(13) ?
    O1W Zn1 H1W1 . . 23.1(7) ?
    O2 Zn1 H1W1 . . 78.4(6) ?
    N1 Zn1 H1W1 . . 104.5(13) ?
    N2 Zn1 H1W1 . . 117.4(6) ?
    O4 Zn2 O1 7_566 8_656 117.28(13) ?
    O4 Zn2 O1 7_566 . 128.45(13) ?
    O1 Zn2 O1 8_656 . 110.27(16) ?
    O4 Zn2 O3 7_566 7_566 78.59(12) ?
    O1 Zn2 O3 8_656 7_566 112.98(12) ?
    O1 Zn2 O3 . 7_566 100.78(11) ?
    O4 Zn2 O2 7_566 . 80.99(12) ?
    O1 Zn2 O2 8_656 . 92.30(11) ?
    O1 Zn2 O2 . . 78.31(11) ?
    O3 Zn2 O2 7_566 . 152.81(11) ?
    C2 O1 Zn2 . 7_566 124.8(2) ?
    C2 O1 Zn2 . . 111.7(2) ?
    Zn2 O1 Zn2 7_566 . 122.36(15) ?
    C1 O2 Zn1 . . 126.4(3) ?
    C1 O2 Zn2 . . 106.8(2) ?
    Zn1 O2 Zn2 . . 122.72(14) ?
    C20 O3 Zn1 . . 125.4(3) ?
    C20 O3 Zn2 . 8_656 111.3(2) ?
    Zn1 O3 Zn2 . 8_656 123.20(13) ?
    C19 O4 Zn2 . 8_656 117.4(3) ?
    C7 N1 C8 . . 120.9(4) ?
    C7 N1 Zn1 . . 124.9(3) ?
    C8 N1 Zn1 . . 113.6(3) ?
    C14 N2 C13 . . 121.7(4) ?
    C14 N2 Zn1 . . 125.6(3) ?
    C13 N2 Zn1 . . 112.3(3) ?
    O2 C1 C6 . . 125.2(4) ?
    O2 C1 C2 . . 116.8(4) ?
    C6 C1 C2 . . 117.9(4) ?
    O1 C2 C3 . . 122.7(4) ?
    O1 C2 C1 . . 117.5(3) ?
    C3 C2 C1 . . 119.8(4) ?
    C2 C3 C4 . . 121.3(4) ?
    C2 C3 H3A . . 119.4 ?
    C4 C3 H3A . . 119.4 ?
    C5 C4 C3 . . 119.3(4) ?
    C5 C4 H4A . . 120.3 ?
    C3 C4 H4A . . 120.3 ?
    C4 C5 C6 . . 121.7(4) ?
    C4 C5 H5A . . 119.2 ?
    C6 C5 H5A . . 119.2 ?
    C5 C6 C1 . . 119.7(4) ?
    C5 C6 C7 . . 115.7(4) ?
    C1 C6 C7 . . 124.5(4) ?
    N1 C7 C6 . . 126.3(4) ?
    N1 C7 H7A . . 116.9 ?
    C6 C7 H7A . . 116.9 ?
    C9 C8 C13 . . 120.2(4) ?
    C9 C8 N1 . . 124.8(4) ?
    C13 C8 N1 . . 114.9(4) ?
    C8 C9 C10 . . 119.5(4) ?
    C8 C9 H9A . . 120.3 ?
    C10 C9 H9A . . 120.3 ?
    C11 C10 C9 . . 120.6(5) ?
    C11 C10 H10A . . 119.7 ?
    C9 C10 H10A . . 119.7 ?
    C12 C11 C10 . . 120.1(4) ?
    C12 C11 H11A . . 120.0 ?
    C10 C11 H11A . . 120.0 ?
    C11 C12 C13 . . 120.6(4) ?
    C11 C12 H12A . . 119.7 ?
    C13 C12 H12A . . 119.7 ?
    C12 C13 C8 . . 119.1(4) ?
    C12 C13 N2 . . 126.0(4) ?
    C8 C13 N2 . . 114.9(4) ?
    N2 C14 C15 . . 124.8(4) ?
    N2 C14 H14A . . 117.6 ?
    C15 C14 H14A . . 117.6 ?
    C20 C15 C16 . . 119.2(4) ?
    C20 C15 C14 . . 125.7(4) ?
    C16 C15 C14 . . 114.8(4) ?
    C17 C16 C15 . . 121.7(4) ?
    C17 C16 H16A . . 119.1 ?
    C15 C16 H16A . . 119.1 ?
    C16 C17 C18 . . 120.0(4) ?
    C16 C17 H17A . . 120.0 ?
    C18 C17 H17A . . 120.0 ?
    C19 C18 C17 . . 120.4(4) ?
    C19 C18 H18A . . 119.8 ?
    C17 C18 H18A . . 119.8 ?
    O4 C19 C18 . . 122.7(4) ?
    O4 C19 C20 . . 116.2(4) ?
    C18 C19 C20 . . 121.1(4) ?
    O3 C20 C15 . . 126.4(4) ?
    O3 C20 C19 . . 115.9(4) ?
    C15 C20 C19 . . 117.7(4) ?
    O5 S1 C21 . . 107.4(3) ?
    O5 S1 C22 . . 105.0(2) ?
    C21 S1 C22 . . 96.9(3) ?
    S1 C21 H21A . . 109.5 ?
    S1 C21 H21B . . 109.5 ?
    H21A C21 H21B . . 109.5 ?
    S1 C21 H21C . . 109.5 ?
    H21A C21 H21C . . 109.5 ?
    H21B C21 H21C . . 109.5 ?
    S1 C22 H22A . . 109.5 ?
    S1 C22 H22B . . 109.5 ?
    H22A C22 H22B . . 109.5 ?
    S1 C22 H22C . . 109.5 ?
    H22A C22 H22C . . 109.5 ?
    H22B C22 H22C . . 109.5 ?
    Zn1 O1W H1W1 . . 87(4) ?
    Zn1 O1W H2W1 . . 114(4) ?
    H1W1 O1W H2W1 . . 109(3) ?
loop_
    _geom_torsion_atom_site_label_1
    _geom_torsion_atom_site_label_2
    _geom_torsion_atom_site_label_3
    _geom_torsion_atom_site_label_4
    _geom_torsion_site_symmetry_1
    _geom_torsion_site_symmetry_2
    _geom_torsion_site_symmetry_3
    _geom_torsion_site_symmetry_4
    _geom_torsion
    _geom_torsion_publ_flag
    O4 Zn2 O1 C2 7_566 . . . -44.4(3) ?
    O1 Zn2 O1 C2 8_656 . . . 112.0(3) ?
    O3 Zn2 O1 C2 7_566 . . . -128.4(2) ?
    O2 Zn2 O1 C2 . . . . 23.9(2) ?
    O4 Zn2 O1 Zn2 7_566 . . 7_566 147.45(15) ?
    O1 Zn2 O1 Zn2 8_656 . . 7_566 -56.06(14) ?
    O3 Zn2 O1 Zn2 7_566 . . 7_566 63.54(17) ?
    O2 Zn2 O1 Zn2 . . . 7_566 -144.18(17) ?
    O3 Zn1 O2 C1 . . . . 130.5(3) ?
    O1W Zn1 O2 C1 . . . . -120.3(3) ?
    N1 Zn1 O2 C1 . . . . -12.6(3) ?
    N2 Zn1 O2 C1 . . . . 33.0(6) ?
    O3 Zn1 O2 Zn2 . . . . -75.11(16) ?
    O1W Zn1 O2 Zn2 . . . . 34.05(18) ?
    N1 Zn1 O2 Zn2 . . . . 141.76(17) ?
    N2 Zn1 O2 Zn2 . . . . -172.6(3) ?
    O4 Zn2 O2 C1 7_566 . . . 107.0(3) ?
    O1 Zn2 O2 C1 8_656 . . . -135.8(2) ?
    O1 Zn2 O2 C1 . . . . -25.5(2) ?
    O3 Zn2 O2 C1 7_566 . . . 65.3(3) ?
    O4 Zn2 O2 Zn1 7_566 . . . -51.73(17) ?
    O1 Zn2 O2 Zn1 8_656 . . . 65.53(16) ?
    O1 Zn2 O2 Zn1 . . . . 175.75(18) ?
    O3 Zn2 O2 Zn1 7_566 . . . -93.4(3) ?
    O1W Zn1 O3 C20 . . . . 87.5(3) ?
    O2 Zn1 O3 C20 . . . . -170.2(3) ?
    N1 Zn1 O3 C20 . . . . -78.4(4) ?
    N2 Zn1 O3 C20 . . . . -8.4(3) ?
    O1W Zn1 O3 Zn2 . . . 8_656 -95.24(18) ?
    O2 Zn1 O3 Zn2 . . . 8_656 7.07(17) ?
    N1 Zn1 O3 Zn2 . . . 8_656 98.8(2) ?
    N2 Zn1 O3 Zn2 . . . 8_656 168.82(18) ?
    O3 Zn1 N1 C7 . . . . -74.8(4) ?
    O1W Zn1 N1 C7 . . . . 119.1(3) ?
    O2 Zn1 N1 C7 . . . . 17.3(4) ?
    N2 Zn1 N1 C7 . . . . -149.3(4) ?
    O3 Zn1 N1 C8 . . . . 95.8(3) ?
    O1W Zn1 N1 C8 . . . . -70.2(3) ?
    O2 Zn1 N1 C8 . . . . -172.0(3) ?
    N2 Zn1 N1 C8 . . . . 21.4(3) ?
    O3 Zn1 N2 C14 . . . . 5.9(4) ?
    O1W Zn1 N2 C14 . . . . -102.8(4) ?
    O2 Zn1 N2 C14 . . . . 103.4(5) ?
    N1 Zn1 N2 C14 . . . . 150.6(4) ?
    O3 Zn1 N2 C13 . . . . -167.9(3) ?
    O1W Zn1 N2 C13 . . . . 83.4(3) ?
    O2 Zn1 N2 C13 . . . . -70.4(5) ?
    N1 Zn1 N2 C13 . . . . -23.2(3) ?
    Zn1 O2 C1 C6 . . . . 3.8(6) ?
    Zn2 O2 C1 C6 . . . . -153.8(3) ?
    Zn1 O2 C1 C2 . . . . -179.5(3) ?
    Zn2 O2 C1 C2 . . . . 22.8(4) ?
    Zn2 O1 C2 C3 7_566 . . . -33.8(5) ?
    Zn2 O1 C2 C3 . . . . 158.5(3) ?
    Zn2 O1 C2 C1 7_566 . . . 147.9(3) ?
    Zn2 O1 C2 C1 . . . . -19.8(4) ?
    O2 C1 C2 O1 . . . . -4.0(5) ?
    C6 C1 C2 O1 . . . . 173.0(3) ?
    O2 C1 C2 C3 . . . . 177.7(4) ?
    C6 C1 C2 C3 . . . . -5.4(6) ?
    O1 C2 C3 C4 . . . . -177.4(4) ?
    C1 C2 C3 C4 . . . . 0.9(6) ?
    C2 C3 C4 C5 . . . . 3.0(7) ?
    C3 C4 C5 C6 . . . . -2.3(7) ?
    C4 C5 C6 C1 . . . . -2.4(7) ?
    C4 C5 C6 C7 . . . . 174.0(4) ?
    O2 C1 C6 C5 . . . . -177.2(4) ?
    C2 C1 C6 C5 . . . . 6.2(6) ?
    O2 C1 C6 C7 . . . . 6.7(7) ?
    C2 C1 C6 C7 . . . . -169.9(4) ?
    C8 N1 C7 C6 . . . . 176.2(4) ?
    Zn1 N1 C7 C6 . . . . -13.8(6) ?
    C5 C6 C7 N1 . . . . -177.3(4) ?
    C1 C6 C7 N1 . . . . -1.1(7) ?
    C7 N1 C8 C9 . . . . -28.3(7) ?
    Zn1 N1 C8 C9 . . . . 160.6(4) ?
    C7 N1 C8 C13 . . . . 154.6(4) ?
    Zn1 N1 C8 C13 . . . . -16.5(5) ?
    C13 C8 C9 C10 . . . . -1.9(7) ?
    N1 C8 C9 C10 . . . . -179.0(4) ?
    C8 C9 C10 C11 . . . . 1.6(8) ?
    C9 C10 C11 C12 . . . . 0.2(8) ?
    C10 C11 C12 C13 . . . . -1.8(7) ?
    C11 C12 C13 C8 . . . . 1.5(7) ?
    C11 C12 C13 N2 . . . . -177.0(4) ?
    C9 C8 C13 C12 . . . . 0.4(7) ?
    N1 C8 C13 C12 . . . . 177.7(4) ?
    C9 C8 C13 N2 . . . . 179.0(4) ?
    N1 C8 C13 N2 . . . . -3.7(6) ?
    C14 N2 C13 C12 . . . . 26.1(7) ?
    Zn1 N2 C13 C12 . . . . -159.8(4) ?
    C14 N2 C13 C8 . . . . -152.4(4) ?
    Zn1 N2 C13 C8 . . . . 21.7(5) ?
    C13 N2 C14 C15 . . . . 174.5(4) ?
    Zn1 N2 C14 C15 . . . . 1.3(7) ?
    N2 C14 C15 C20 . . . . -9.3(8) ?
    N2 C14 C15 C16 . . . . 177.2(4) ?
    C20 C15 C16 C17 . . . . 0.7(7) ?
    C14 C15 C16 C17 . . . . 174.7(4) ?
    C15 C16 C17 C18 . . . . -1.4(7) ?
    C16 C17 C18 C19 . . . . 0.6(7) ?
    Zn2 O4 C19 C18 8_656 . . . 174.6(3) ?
    Zn2 O4 C19 C20 8_656 . . . -5.1(5) ?
    C17 C18 C19 O4 . . . . -178.9(4) ?
    C17 C18 C19 C20 . . . . 0.9(7) ?
    Zn1 O3 C20 C15 . . . . 4.3(6) ?
    Zn2 O3 C20 C15 8_656 . . . -173.3(3) ?
    Zn1 O3 C20 C19 . . . . -176.8(3) ?
    Zn2 O3 C20 C19 8_656 . . . 5.7(4) ?
    C16 C15 C20 O3 . . . . 179.7(4) ?
    C14 C15 C20 O3 . . . . 6.4(7) ?
    C16 C15 C20 C19 . . . . 0.7(6) ?
    C14 C15 C20 C19 . . . . -172.5(4) ?
    O4 C19 C20 O3 . . . . -0.8(6) ?
    C18 C19 C20 O3 . . . . 179.4(4) ?
    O4 C19 C20 C15 . . . . 178.2(4) ?
    C18 C19 C20 C15 . . . . -1.5(6) ?
loop_
    _geom_hbond_atom_site_label_D
    _geom_hbond_atom_site_label_H
    _geom_hbond_atom_site_label_A
    _geom_hbond_site_symmetry_A
    _geom_hbond_distance_DH
    _geom_hbond_distance_HA
    _geom_hbond_distance_DA
    _geom_hbond_angle_DHA
    _geom_hbond_publ_flag
    O1W H1W1 O4 7_566 0.84(4) 1.72(4) 2.535(4) 164(5) y
    O2W H1W2 O5 1_555 0.85(8) 2.28(9) 3.032(4) 147(4) y
    O1W H2W1 O5 1_555 0.83(4) 1.95(4) 2.772(5) 174(4) y
    C3 H3A O3 2_555 0.93 2.57 3.271(5) 132 y
    C21 H21C O4 3_654 0.96 2.52 3.454(7) 165 y
    C21 H21B Cg1 5_665 0.96 2.81 3.475(6) 127 y
