# Supplementary material for: An octa­nuclear zinc(II) complex with 6,6′-dihydr­oxy-2,2′-[1,2-phenyl­enebis(nitrilo­methyl­idyne)]diphenol
Source: Acta Crystallogr Sect E Struct Rep Online. 2008 Jun 13;64(Pt 7):m912–3. doi: 10.1107/S1600536808017340 (PMC2961853; doi:10.1107/S1600536808017340)
Supplement: Supplementary file 2 [file e-64-0m912-Isup2.hkl]

# 
# h,k,l, Fc-squared, Fo-squared, sigma(Fo-squared) and status flag 
# 
data_I
_shelx_title ' taher52m in P4(2)/n   (100K)' 
_shelx_refln_list_code          4 
_shelx_F_calc_maximum      385.01 
_exptl_crystal_F_000      2360.00 
_reflns_d_resolution_high  0.7330 
 
loop_ 
 _symmetry_equiv_pos_as_xyz 
 'x, y, z' 
 '-x+1/2, -y+1/2, z' 
 '-y, x+1/2, z+1/2' 
 'y+1/2, -x, z+1/2' 
 '-x, -y, -z' 
 'x-1/2, y-1/2, -z' 
 'y, -x-1/2, -z-1/2' 
 '-y-1/2, x, -z-1/2' 
 
_cell_length_a    18.1324 
_cell_length_b    18.1324 
_cell_length_c    13.3813 
_cell_angle_alpha  90.000 
_cell_angle_beta   90.000 
_cell_angle_gamma  90.000 
 
_shelx_F_squared_multiplier     1.000 
 
loop_ 
 _refln_index_h 
 _refln_index_k 
 _refln_index_l 
 _refln_F_squared_calc 
 _refln_F_squared_meas 
 _refln_F_squared_sigma 
 _refln_observed_status 
   2   2   0     8037.72    10770.35    386.33 o 
  -1   3   0    14773.26    13551.06    338.47 o 
   1   3   0    12830.41    14741.15    361.78 o 
   3   3   0    43093.39    36561.19    895.49 o 
  -2   4   0   103956.70   122060.14   2268.13 o 
   0   4   0      245.11      -68.00     54.39 o 
   2   4   0     3432.55     5546.80    182.78 o 
   4   4   0    20238.73    16691.55    374.04 o 
  -3   5   0    32769.00    37890.62    953.32 o 
  -1   5   0    54436.98    53914.03   1240.20 o 
   1   5   0     4189.94     5725.11    168.66 o 
   3   5   0     4029.60     3928.97    126.17 o 
   5   5   0    29450.84    28622.29    534.07 o 
  -4   6   0    16440.97    14051.32    435.65 o 
  -2   6   0    93045.30   100750.09   1903.87 o 
   0   6   0     1790.27     2747.08    120.86 o 
   2   6   0    23063.50    23544.77    442.60 o 
   4   6   0   107195.34   109513.88   1821.26 o 
   6   6   0     4941.99     4841.72    222.38 o 
  -5   7   0    13041.96    12578.30    337.86 o 
  -3   7   0    22688.30    23856.06    527.54 o 
  -1   7   0    40652.28    37809.09    773.99 o 
   1   7   0    13637.69    12461.40    270.62 o 
   3   7   0     5390.86     5416.02    162.14 o 
   5   7   0       90.85      174.74     59.42 o 
   7   7   0    30543.13    28595.33    616.22 o 
  -6   8   0    18483.00    19258.51    408.89 o 
  -4   8   0     3038.86     2925.20    145.51 o 
  -2   8   0     1688.23     1701.64     83.65 o 
   0   8   0       77.47      -51.08     45.58 o 
   2   8   0      189.78       94.81     51.82 o 
   4   8   0     1254.81     1190.92     89.00 o 
   6   8   0     7318.89     7971.99    224.89 o 
   8   8   0      341.38      290.11    108.14 o 
  -7   9   0      567.44      544.87    122.01 o 
  -5   9   0    24588.54    25087.09    593.62 o 
  -3   9   0      499.15      585.99     65.10 o 
  -1   9   0    73961.63    68179.55   1276.88 o 
   1   9   0    12889.84    14497.23    321.73 o 
   3   9   0     6736.41     6788.04    200.48 o 
   5   9   0       46.06      -12.09     74.20 o 
   7   9   0        4.24       44.78     79.94 o 
   9   9   0     1940.33     1945.61    211.12 o 
  -8  10   0    18559.88    16824.83    395.61 o 
  -6  10   0     6422.42     5383.89    224.44 o 
  -4  10   0      112.93       79.67     63.23 o 
  -2  10   0    40981.91    40981.90    678.67 o 
   0  10   0    89039.96    96964.26   2504.55 o 
   2  10   0     8403.20     6731.11    203.95 o 
   4  10   0     2320.18     2663.79    134.65 o 
   6  10   0    25753.42    23483.74    495.61 o 
   8  10   0    75326.66    71107.41   1271.64 o 
  10  10   0    19813.67    20450.96    470.95 o 
  -9  11   0     2761.46     2684.66    159.75 o 
  -7  11   0    37702.88    38735.08    753.32 o 
  -5  11   0     8934.96     8989.03    344.96 o 
  -3  11   0     2610.31     2700.60    118.74 o 
  -1  11   0    14225.41    13423.22    319.36 o 
   1  11   0      595.42      706.62     87.60 o 
   3  11   0     6571.52     5725.17    197.75 o 
   5  11   0    18635.87    18828.56    424.73 o 
   7  11   0      944.06      853.64    108.61 o 
   9  11   0    26416.79    29017.66    612.12 o 
  11  11   0    16458.70    16154.16    682.59 o 
 -10  12   0      149.23      144.01    110.88 o 
  -8  12   0      149.51      178.09    107.98 o 
  -6  12   0     2244.70     2045.65    288.82 o 
  -4  12   0    19889.12    19765.42    573.54 o 
  -2  12   0     9276.45     8795.67    420.48 o 
   0  12   0     5644.67     5698.08    303.15 o 
   2  12   0    31518.93    31407.85    672.26 o 
   4  12   0     7015.23     6566.82    296.28 o 
   6  12   0    31665.19    32530.25    661.90 o 
   8  12   0      388.88      232.08     93.08 o 
  10  12   0     3701.43     3479.00    187.59 o 
  12  12   0     2136.04     2340.19    196.67 o 
 -11  13   0     2998.63     3142.21    271.70 o 
  -9  13   0    15160.81    15021.29    459.00 o 
  -7  13   0     1673.95     1337.76    401.86 o 
  -5  13   0      633.52      488.24    141.54 o 
  -3  13   0     1255.57     1116.20     97.44 o 
  -1  13   0     1760.92     1611.51    173.18 o 
   1  13   0     1577.13     1691.65    130.76 o 
   3  13   0     7315.30     6451.26    242.13 o 
   5  13   0    16028.03    15406.03    385.25 o 
   7  13   0     1588.74     2102.05    277.68 o 
   9  13   0     5219.51     5189.29    304.96 o 
  11  13   0      838.23      834.57    148.77 o 
  13  13   0      125.60      117.67    129.35 o 
 -12  14   0     2359.31     2339.12    213.70 o 
 -10  14   0      227.14      101.14    271.63 o 
  -8  14   0     5807.30     5316.39    271.48 o 
  -6  14   0    27123.82    27019.17    861.04 o 
  -4  14   0     1694.32     1883.17    343.03 o 
  -2  14   0     4069.05     4063.42    183.92 o 
   0  14   0        0.92       33.15     68.75 o 
   2  14   0      425.27      274.88     89.41 o 
   4  14   0    32185.90    31191.27    649.62 o 
   6  14   0      722.36      813.61    119.16 o 
   8  14   0      474.69      415.30    108.85 o 
  10  14   0     1035.78     1183.89    244.71 o 
  12  14   0     4414.66     5011.34    414.46 o 
  14  14   0     2076.58     2469.21    226.81 o 
 -13  15   0    11551.65    12663.19    453.55 o 
 -11  15   0    13183.47    15214.53    879.42 o 
  -9  15   0     3959.17     4343.08    256.46 o 
  -7  15   0      775.54      507.43    180.54 o 
  -5  15   0     2085.43     2227.14    242.35 o 
  -3  15   0      254.45      473.58    169.57 o 
  -1  15   0      231.91      116.17    105.50 o 
   1  15   0    12459.12    12688.87    400.82 o 
   3  15   0    12911.68    12595.13    348.08 o 
   5  15   0     1635.23     1618.73    145.65 o 
   7  15   0      954.17      911.46    130.63 o 
   9  15   0      630.01      465.29    121.02 o 
  11  15   0      446.21      430.11    139.78 o 
  13  15   0     8090.31     7417.68    348.38 o 
  15  15   0     2130.57     2123.52    402.82 o 
 -14  16   0       63.70      231.08    169.27 o 
 -12  16   0     3090.13     3323.41    255.92 o 
 -10  16   0     6383.02     6041.16    435.95 o 
  -8  16   0      373.12      408.70    137.40 o 
  -6  16   0      857.30      605.05    282.59 o 
  -4  16   0      894.15      886.50    194.32 o 
  -2  16   0     9634.79     9474.51    544.49 o 
   0  16   0    26369.80    27987.36   1010.97 o 
   2  16   0      149.70      147.88     97.19 o 
   4  16   0       75.80       72.61     96.13 o 
   6  16   0       31.28      -95.70     89.68 o 
   8  16   0      182.44      242.40    113.74 o 
  10  16   0    16109.37    16705.67    514.47 o 
  12  16   0     2180.12     2310.25    263.75 o 
  14  16   0     2566.90     2969.17    253.17 o 
  16  16   0     1845.81     2169.18    244.45 o 
 -15  17   0      349.89      -94.86    159.25 o 
 -13  17   0      573.44      650.99    179.19 o 
 -11  17   0     3653.47     3919.08    276.32 o 
  -9  17   0        9.34      194.94    166.64 o 
  -7  17   0     2197.64     2229.49    316.17 o 
  -5  17   0      918.01     1010.62    215.79 o 
  -3  17   0      271.73       10.14    213.67 o 
  -1  17   0     1494.85     1406.96    167.58 o 
   1  17   0    12789.77    14410.46    453.13 o 
   3  17   0     1118.44     1010.25    173.90 o 
   5  17   0      365.74      318.31    117.75 o 
   7  17   0     4229.88     4846.15    356.79 o 
   9  17   0    20506.49    23373.65    643.90 o 
  11  17   0     3806.61     3511.97    251.41 o 
  13  17   0      870.04     1035.04    189.66 o 
  15  17   0      531.41      780.68    324.73 o 
  17  17   0       39.68      332.61    182.98 o 
 -16  18   0      158.67      328.42    185.33 o 
 -14  18   0       40.22       69.86    256.75 o 
 -12  18   0     2739.72     2499.02    247.12 o 
 -10  18   0     5223.96     5347.86    405.24 o 
  -8  18   0     2044.78     2137.70    226.27 o 
  -6  18   0     6737.61     7522.63    440.26 o 
  -4  18   0      138.57      190.55    179.78 o 
  -2  18   0     9742.26    10184.79    491.43 o 
   0  18   0       98.72      -10.05    151.88 o 
   2  18   0      346.01      346.28    136.81 o 
   4  18   0      557.27      539.59    144.92 o 
   6  18   0        1.65       -2.45    109.79 o 
   8  18   0     1993.89     2004.85    193.61 o 
  10  18   0     5949.90     6823.14    586.50 o 
  12  18   0      525.68      594.91    175.05 o 
  14  18   0      134.27       24.99    194.32 o 
  16  18   0      877.19     1206.69    222.15 o 
 -15  19   0      747.47     1214.95    241.27 o 
 -13  19   0       57.11      155.79    213.30 o 
 -11  19   0    11387.03    13481.91    555.42 o 
  -9  19   0      350.21      484.82    169.43 o 
  -7  19   0      121.13      283.68    220.74 o 
  -5  19   0       36.61       28.61    316.02 o 
  -3  19   0     3210.07     3270.81    369.88 o 
  -1  19   0     3516.29     2560.56    302.56 o 
   1  19   0      475.07      566.49    236.84 o 
   3  19   0     3866.86     3644.22    250.19 o 
   5  19   0      434.77      423.92    172.39 o 
   7  19   0    11740.60    12930.50    450.83 o 
   9  19   0        5.69      -53.28    138.92 o 
  11  19   0       90.10      326.68    165.74 o 
  13  19   0     1004.93      897.46    201.99 o 
  15  19   0       35.01      283.33    186.94 o 
 -14  20   0      914.99      864.18    231.78 o 
 -12  20   0     3818.94     4617.51    577.49 o 
 -10  20   0      302.73      177.18    169.06 o 
  -8  20   0     4049.18     4391.59    955.91 o 
  -6  20   0     6887.99     7470.66   1489.39 o 
  -4  20   0     2786.64     3102.32    333.45 o 
  -2  20   0     9610.08    11184.75   1009.27 o 
   0  20   0      137.00     -115.47    172.37 o 
   2  20   0      819.48      732.27    173.03 o 
   4  20   0      461.06      220.67    148.43 o 
   6  20   0     1173.50     1143.66    300.61 o 
   8  20   0     7318.60     7283.32    643.83 o 
  10  20   0      330.25      179.51    164.13 o 
  12  20   0     2394.77     3390.97    274.79 o 
  14  20   0     1958.09     2256.10    315.28 o 
 -13  21   0      125.66      192.21    194.05 o 
 -11  21   0     3831.83     4531.14    570.48 o 
  -9  21   0       77.54     -211.84    152.43 o 
  -7  21   0      568.34      243.67    169.12 o 
  -5  21   0    15994.91    19072.40    775.80 o 
  -3  21   0        3.56      -92.30    187.01 o 
  -1  21   0     5386.67     5734.25   1036.96 o 
   1  21   0     3272.13     3539.55    359.58 o 
   3  21   0     3800.25     3984.93    344.98 o 
   5  21   0     9970.20    11935.78    447.16 o 
   7  21   0     1227.74     1422.98    204.78 o 
   9  21   0     1908.59     2030.66    266.81 o 
  11  21   0       42.18      372.00    203.53 o 
  13  21   0      597.64      353.62    194.13 o 
 -10  22   0     1072.00      652.32    207.03 o 
  -8  22   0        6.26       60.18    169.12 o 
  -6  22   0      222.91      360.88    176.22 o 
  -4  22   0       12.13       34.88    202.78 o 
  -2  22   0     1252.12      981.74    276.18 o 
   0  22   0      278.07      -57.60    315.87 o 
   2  22   0      633.77      588.01    246.99 o 
   4  22   0     5414.72     5972.94    330.10 o 
   6  22   0       65.45      115.70    164.43 o 
   8  22   0      534.31      548.83    404.84 o 
  10  22   0       24.33      268.65    202.38 o 
  -9  23   0      814.91      619.69    294.77 o 
  -7  23   0     2120.31     2081.98    263.28 o 
  -5  23   0     1605.54     1879.82    273.05 o 
  -3  23   0     1134.30      555.13    262.61 o 
  -1  23   0     1089.53     1083.50    312.58 o 
   1  23   0       44.54      -80.93    218.36 o 
   3  23   0      579.44      576.07    329.79 o 
   5  23   0       65.50       99.26    171.75 o 
   7  23   0     3502.73     4123.57    336.03 o 
   9  23   0       98.27       87.97    205.97 o 
  -4  24   0      321.45      549.21    266.48 o 
  -2  24   0      462.74      710.79    290.01 o 
   0  24   0      489.38      609.97    258.43 o 
   2  24   0     2728.30     2180.39    349.17 o 
   4  24   0        5.33      -43.72    225.22 o 
  -1   2   1     7400.66     7360.40    181.88 o 
   1   2   1     1580.77     1817.96     98.53 o 
   2   2   1     2141.32     1369.26     64.96 o 
  -2   3   1       33.77       -0.68     27.68 o 
  -1   3   1     3715.84     3319.33    113.57 o 
   0   3   1    33459.69    37055.92   1180.56 o 
   1   3   1    14090.27    16138.30    315.24 o 
   2   3   1     9574.30    10110.48    187.26 o 
   3   3   1    11407.96    12740.88    201.39 o 
  -3   4   1     1322.81     1235.69     55.68 o 
  -2   4   1   119173.24   110056.43   1564.07 o 
  -1   4   1     1520.64     1868.15     67.11 o 
   0   4   1      407.05     1089.42     59.11 o 
   1   4   1     2316.96     3108.59     82.07 o 
   2   4   1    18114.47    19814.65    293.14 o 
   3   4   1    12043.37    13156.75    217.31 o 
   4   4   1    16822.12    20015.33    287.09 o 
  -4   5   1     1188.28     1346.80     70.57 o 
  -3   5   1    31999.32    37593.44    500.00 o 
  -2   5   1      144.70      227.23     49.91 o 
  -1   5   1     1451.78     2861.48    131.53 o 
   0   5   1    44354.21    45939.30    557.20 o 
   1   5   1    41884.12    38889.27    478.32 o 
   2   5   1     9976.01    10484.91    169.91 o 
   3   5   1     3544.08     3860.08     91.55 o 
   4   5   1    30736.27    27645.30    418.12 o 
   5   5   1     3702.67     3918.23    133.83 o 
  -5   6   1     2790.42     2383.18     90.23 o 
  -4   6   1     3088.79     3789.39    105.57 o 
  -3   6   1    11247.17    12516.43    223.75 o 
  -2   6   1    11502.57    10587.75    194.59 o 
  -1   6   1     9742.19     9199.74    150.09 o 
   0   6   1      551.45      487.44     41.01 o 
   1   6   1    10648.54    11769.46    179.03 o 
   2   6   1       25.76       48.94     32.55 o 
   3   6   1     1686.73     1962.22     65.40 o 
   4   6   1     6847.13     7745.09    139.60 o 
   5   6   1    31760.58    33809.14    439.50 o 
   6   6   1    28601.16    29118.32    421.38 o 
  -6   7   1      368.84      331.09     50.78 o 
  -5   7   1    36852.53    36299.36    550.98 o 
  -4   7   1     1477.49     1629.81     87.03 o 
  -3   7   1       26.57       -2.37     39.99 o 
  -2   7   1    14628.66    14387.58    251.94 o 
  -1   7   1    15032.46    15577.19    228.69 o 
   0   7   1     5504.36     5373.98    111.75 o 
   1   7   1       54.80       87.89     35.02 o 
   2   7   1      905.37     1000.10     56.69 o 
   3   7   1     1574.40     1552.74     63.15 o 
   4   7   1    14443.92    15387.23    232.61 o 
   5   7   1    12703.28    13188.21    210.72 o 
   6   7   1      453.61      601.34     69.43 o 
   7   7   1     1013.21      990.31     63.49 o 
  -7   8   1     2227.21     2119.85    139.43 o 
  -6   8   1      424.14      773.52     62.36 o 
  -5   8   1     1361.17     1550.41     76.95 o 
  -4   8   1      113.70      148.06     49.02 o 
  -3   8   1     1350.72     1627.78     82.15 o 
  -2   8   1     3173.93     2492.15     88.41 o 
  -1   8   1     3564.15     3588.44    122.35 o 
   0   8   1     2855.17     3517.62     88.78 o 
   1   8   1     4000.55     3639.43    101.15 o 
   2   8   1     1887.00     1525.22     88.08 o 
   3   8   1        0.17      -19.50     36.01 o 
   4   8   1    24939.51    24079.46    338.00 o 
   5   8   1      487.41      471.05     60.36 o 
   6   8   1       35.38      -18.43     40.35 o 
   7   8   1     3577.33     3318.70    126.60 o 
   8   8   1     8286.48     8850.35    175.68 o 
  -8   9   1     3684.84     3862.56    150.26 o 
  -7   9   1      762.15      650.82     66.18 o 
  -6   9   1     1962.32     1781.37     83.97 o 
  -5   9   1     4020.47     3839.15    133.95 o 
  -4   9   1     2929.93     2679.16    175.83 o 
  -3   9   1    14872.91    13724.20    260.60 o 
  -2   9   1    13600.89    13285.75    233.92 o 
  -1   9   1     1592.28     1319.12     60.97 o 
   0   9   1    45602.31    47185.32    565.77 o 
   1   9   1      660.61      391.65     66.59 o 
   2   9   1     6895.23     7206.92    143.74 o 
   3   9   1     7900.95     7723.65    156.69 o 
   4   9   1     4841.64     4855.94    119.69 o 
   5   9   1     1963.62     1503.82    105.45 o 
   6   9   1     1406.88     1302.88     88.80 o 
   7   9   1     1740.19     1910.52     86.73 o 
   8   9   1    10288.84     9847.91    193.10 o 
   9   9   1      703.11      663.97     66.93 o 
  -9  10   1     1606.21     1567.46    123.85 o 
  -8  10   1      576.18      401.53     71.64 o 
  -7  10   1     6022.57     5938.65    214.39 o 
  -6  10   1    13586.62    13576.35    259.77 o 
  -5  10   1    10466.41    10786.29    232.70 o 
  -4  10   1      359.07      311.10     72.99 o 
  -3  10   1      487.36      388.35     66.79 o 
  -2  10   1      819.33      787.98     59.33 o 
  -1  10   1    55723.65    56370.34    670.23 o 
   0  10   1     5482.57     6335.00    130.45 o 
   1  10   1    21316.12    21817.93    410.63 o 
   2  10   1    21875.54    22997.98    332.52 o 
   3  10   1     5407.83     5341.98    128.98 o 
   4  10   1     1237.95     1337.60     83.19 o 
   5  10   1     7187.77     7432.70    158.62 o 
   6  10   1    14809.62    14518.38    246.66 o 
   7  10   1      413.88      334.52     59.72 o 
   8  10   1       29.75      -32.11     49.32 o 
   9  10   1    20830.32    20991.14    333.26 o 
  10  10   1     2927.83     2916.76    138.11 o 
 -10  11   1     4838.50     4949.06    215.41 o 
  -9  11   1     1378.04     1246.30    115.00 o 
  -8  11   1     2669.74     2849.00    133.07 o 
  -7  11   1     4775.81     4451.15    173.10 o 
  -6  11   1    14450.86    13709.51    257.85 o 
  -5  11   1    10950.70    11051.71    201.99 o 
  -4  11   1    17617.13    16743.91    267.09 o 
  -3  11   1     3416.32     3512.54    153.12 o 
  -2  11   1    18540.38    18358.34    376.77 o 
  -1  11   1     8422.97     8615.59    159.88 o 
   0  11   1    14503.10    15434.88    249.92 o 
   1  11   1     7271.24     6656.96    160.52 o 
   2  11   1     1149.13     1004.35     68.56 o 
   3  11   1    10430.58     8949.07    178.66 o 
   4  11   1    15897.32    16594.26    270.31 o 
   5  11   1       47.49       -8.61     49.43 o 
   6  11   1    21325.12    21233.07    329.95 o 
   7  11   1      987.33      767.76     73.91 o 
   8  11   1     7051.28     6685.26    164.44 o 
   9  11   1      663.95      464.93     73.60 o 
  10  11   1    17911.13    18091.86    329.83 o 
  11  11   1       37.80      -72.34     63.78 o 
 -11  12   1     1593.40     1524.20    117.11 o 
 -10  12   1      506.61      486.38     84.40 o 
  -9  12   1     1351.77     1198.90     97.53 o 
  -8  12   1     2588.80     2307.66    188.82 o 
  -7  12   1      367.17      208.89     71.18 o 
  -6  12   1     6906.01     6718.25    210.09 o 
  -5  12   1     5140.94     5170.54    153.17 o 
  -4  12   1       27.84      -13.87     50.67 o 
  -3  12   1     2347.88     2074.89    123.08 o 
  -2  12   1     3610.59     3707.76    122.24 o 
  -1  12   1     9983.27    10375.66    184.60 o 
   0  12   1    13328.36    13611.57    235.56 o 
   1  12   1      550.01      557.95     61.87 o 
   2  12   1      530.38      376.84     56.11 o 
   3  12   1     2794.42     2784.92    104.81 o 
   4  12   1     6050.96     6310.00    161.63 o 
   5  12   1    16477.66    16274.00    276.57 o 
   6  12   1     2256.69     1897.08    101.82 o 
   7  12   1      580.51      427.30     68.77 o 
   8  12   1    20053.31    20095.39    331.70 o 
   9  12   1     6825.52     6907.28    202.38 o 
  10  12   1       92.96        7.64     70.40 o 
  11  12   1      975.11      725.71     91.14 o 
  12  12   1     2138.25     2073.64    131.90 o 
 -12  13   1      696.32      720.98    105.21 o 
 -11  13   1       10.16       50.54     79.08 o 
 -10  13   1      109.69       59.02     76.52 o 
  -9  13   1     3873.32     4143.86    167.52 o 
  -8  13   1      450.43      532.65    159.34 o 
  -7  13   1      152.83       84.23     74.59 o 
  -6  13   1    10324.15    10092.91    228.05 o 
  -5  13   1       81.34       70.21     67.78 o 
  -4  13   1       23.21       -7.81     62.94 o 
  -3  13   1    10668.52     9906.53    237.15 o 
  -2  13   1       46.69      -59.67     51.45 o 
  -1  13   1      516.61      560.71     63.73 o 
   0  13   1       68.42      224.78     56.13 o 
   1  13   1     4554.36     4606.29    131.97 o 
   2  13   1       40.16       63.23     46.10 o 
   3  13   1     4321.36     4443.44    133.41 o 
   4  13   1       82.73       49.45     54.97 o 
   5  13   1      108.19       58.14     56.56 o 
   6  13   1     6288.29     6082.87    161.46 o 
   7  13   1      346.32      283.90     68.95 o 
   8  13   1       91.31       16.44     94.85 o 
   9  13   1     4933.21     5026.37    229.43 o 
  10  13   1      332.48      451.81     84.55 o 
  11  13   1     1218.37     1270.74    113.92 o 
  12  13   1        6.64     -118.18     78.39 o 
  13  13   1     4216.25     3830.66    209.50 o 
 -13  14   1     3653.06     3897.83    206.49 o 
 -12  14   1     1724.95     1445.82    178.75 o 
 -11  14   1     3367.79     3530.12    166.94 o 
 -10  14   1       91.09        0.36     79.48 o 
  -9  14   1     1824.30     1996.71    131.20 o 
  -8  14   1      834.71      818.14    147.30 o 
  -7  14   1     2454.43     2247.60    147.22 o 
  -6  14   1     2813.92     2278.54    175.95 o 
  -5  14   1     3894.18     3872.94    176.24 o 
  -4  14   1    11021.13    10915.44    241.21 o 
  -3  14   1     1214.69     1231.38     95.88 o 
  -2  14   1      325.22      277.71     67.41 o 
  -1  14   1      213.10       57.67     68.41 o 
   0  14   1    17846.35    17257.71    290.14 o 
   1  14   1     4418.23     4209.74    163.11 o 
   2  14   1     1397.29     1315.52     94.87 o 
   3  14   1     6572.65     6580.97    167.01 o 
   4  14   1        0.61      -28.74     57.93 o 
   5  14   1      600.75      410.98     72.69 o 
   6  14   1    10733.09    10154.49    216.99 o 
   7  14   1       39.33      -22.94     63.17 o 
   8  14   1       84.71      129.57     69.87 o 
   9  14   1       47.38       59.35     68.46 o 
  10  14   1      428.33      442.45     86.31 o 
  11  14   1     3294.98     3043.58    163.41 o 
  12  14   1      755.46      756.51    111.06 o 
  13  14   1      186.16       12.54     89.85 o 
  14  14   1      216.14      216.58    103.15 o 
 -14  15   1     1033.03     1268.68    138.86 o 
 -13  15   1        0.10      -83.28     92.01 o 
 -12  15   1     7344.79     7700.25    244.61 o 
 -11  15   1     5735.78     6717.27    272.88 o 
 -10  15   1     2632.38     2260.38    164.91 o 
  -9  15   1      889.80     1040.86    113.04 o 
  -8  15   1     1153.03     1158.40    127.94 o 
  -7  15   1      972.90      914.22    127.50 o 
  -6  15   1    10050.81    10591.58    294.44 o 
  -5  15   1      602.27      543.60    155.73 o 
  -4  15   1     2221.45     2290.43    176.55 o 
  -3  15   1     2294.22     2339.72    137.36 o 
  -2  15   1     5700.83     5642.96    302.71 o 
  -1  15   1      705.03      484.10     85.13 o 
   0  15   1     5914.04     5969.83    221.25 o 
   1  15   1     2492.49     2147.93    114.12 o 
   2  15   1      718.16      671.35     82.64 o 
   3  15   1       13.85       80.24     69.32 o 
   4  15   1     5975.38     5750.69    184.86 o 
   5  15   1     3461.54     3150.67    156.43 o 
   6  15   1     1349.96     1280.73     95.74 o 
   7  15   1      144.47      271.35     75.29 o 
   8  15   1      605.30      628.34     87.20 o 
   9  15   1     4741.55     4897.78    173.96 o 
  10  15   1     6558.22     6822.07    204.15 o 
  11  15   1     5478.73     5937.79    208.41 o 
  12  15   1      267.87      210.18    104.29 o 
  13  15   1      179.56      186.10    116.61 o 
  14  15   1     1839.03     1873.41    148.89 o 
  15  15   1     3419.67     3629.74    189.06 o 
 -15  16   1      552.90      568.33    141.56 o 
 -14  16   1        2.72      -63.36    103.98 o 
 -13  16   1     2285.69     2222.09    160.28 o 
 -12  16   1      727.17      877.48    165.99 o 
 -11  16   1     3248.98     3414.83    187.71 o 
 -10  16   1       60.62      -59.45    115.82 o 
  -9  16   1      798.49      619.91    108.29 o 
  -8  16   1      713.40      504.57    114.79 o 
  -7  16   1     3157.08     3322.40    231.02 o 
  -6  16   1     6745.39     6006.79    242.52 o 
  -5  16   1      633.70      673.21    194.54 o 
  -4  16   1        4.69      -54.34     81.81 o 
  -3  16   1     1523.13     1181.77    126.93 o 
  -2  16   1     2481.41     2376.73    261.83 o 
  -1  16   1     5788.20     5995.31    240.39 o 
   0  16   1      677.51      804.02     91.55 o 
   1  16   1     3590.61     3891.53    150.47 o 
   2  16   1     6083.71     5778.27    178.02 o 
   3  16   1     4639.55     4638.65    161.91 o 
   4  16   1     1852.26     1990.01    111.33 o 
   5  16   1     2071.51     2155.14    116.80 o 
   6  16   1     1157.13     1151.07     98.68 o 
   7  16   1        3.34       11.26     70.08 o 
   8  16   1      183.96      327.06     80.35 o 
   9  16   1     4557.20     4860.49    196.54 o 
  10  16   1      798.61      587.60    102.41 o 
  11  16   1     2537.40     2729.26    159.80 o 
  12  16   1      246.84      160.65     97.37 o 
  13  16   1     1113.25     1072.77    128.30 o 
  14  16   1     2063.45     2215.51    163.42 o 
  15  16   1     1842.80     1830.81    161.54 o 
  16  16   1       12.35       16.43    108.76 o 
 -16  17   1      299.67      448.31    131.87 o 
 -15  17   1      987.33     1001.24    141.37 o 
 -14  17   1       29.13      -74.70    109.09 o 
 -13  17   1     2096.99     2282.00    165.26 o 
 -12  17   1      159.49      137.52    105.43 o 
 -11  17   1      212.77      175.20    101.88 o 
 -10  17   1       34.51       28.09     94.01 o 
  -9  17   1       23.24       42.03     95.98 o 
  -8  17   1      473.79      326.40    112.08 o 
  -7  17   1      360.60      517.39    117.77 o 
  -6  17   1       51.94       52.32     96.49 o 
  -5  17   1      110.81      281.66    118.66 o 
  -4  17   1      488.08      413.88    120.96 o 
  -3  17   1      440.93      282.18    100.00 o 
  -2  17   1     1572.91     1252.67    133.23 o 
  -1  17   1     1189.63     1370.49    178.18 o 
   0  17   1     3357.67     3157.61    233.83 o 
   1  17   1        2.51       57.40     78.90 o 
   2  17   1     1562.68     1896.97    165.56 o 
   3  17   1     7766.02     7837.95    211.50 o 
   4  17   1     1170.78     1359.13    215.01 o 
   5  17   1       20.08       -1.02     69.32 o 
   6  17   1      476.79      161.85     81.40 o 
   7  17   1     1562.40     1350.73    161.23 o 
   8  17   1     4199.97     4071.91    174.44 o 
   9  17   1      209.44      155.34     89.37 o 
  10  17   1     5378.69     6022.45    223.50 o 
  11  17   1        4.96     -107.83     91.44 o 
  12  17   1        0.81       -2.25     99.96 o 
  13  17   1     1889.56     2320.49    212.24 o 
  14  17   1     1330.81     1137.21    142.01 o 
  15  17   1        4.15      173.62    117.03 o 
  16  17   1      578.88      523.69    133.93 o 
  17  17   1     1694.53     1556.33    162.14 o 
 -16  18   1      195.81      122.61    125.67 o 
 -15  18   1       17.22      214.51    122.63 o 
 -14  18   1      176.60      130.72    117.80 o 
 -13  18   1      206.35      356.86    119.45 o 
 -12  18   1      467.99      344.78    117.29 o 
 -11  18   1     1785.61     1880.00    186.49 o 
 -10  18   1     1328.34     1504.44    144.88 o 
  -9  18   1      117.03      108.89    103.57 o 
  -8  18   1     1619.03     1952.94    152.34 o 
  -7  18   1      160.02      205.64    134.06 o 
  -6  18   1        0.20     -204.89    115.14 o 
  -5  18   1     1733.77     1599.85    189.70 o 
  -4  18   1     7929.29     8362.97    323.90 o 
  -3  18   1      177.14        3.63     94.45 o 
  -2  18   1      122.64      148.18    101.88 o 
  -1  18   1      774.27      495.87    167.52 o 
   0  18   1      669.78      613.78    127.87 o 
   1  18   1       34.49       57.99     95.96 o 
   2  18   1       60.74      -57.58     82.57 o 
   3  18   1      537.34      365.62     96.48 o 
   4  18   1      323.25      305.68     90.38 o 
   5  18   1       82.61      158.63    102.79 o 
   6  18   1        7.15      116.98     85.27 o 
   7  18   1       55.94     -130.42     78.37 o 
   8  18   1     1055.92     1118.50    118.00 o 
   9  18   1     3125.55     3370.28    164.31 o 
  10  18   1     2607.99     2862.17    166.89 o 
  11  18   1      409.84      305.46    109.74 o 
  12  18   1     2939.39     3038.64    176.77 o 
  13  18   1      373.79      515.54    122.19 o 
  14  18   1        9.23       73.29    112.16 o 
  15  18   1      199.24      463.94    167.50 o 
  16  18   1      834.82      803.02    143.52 o 
 -15  19   1      318.08      362.01    132.90 o 
 -14  19   1      127.45      316.53    129.87 o 
 -13  19   1      371.09      524.99    130.89 o 
 -12  19   1     3725.05     4825.56    224.61 o 
 -11  19   1      940.75      768.75    131.57 o 
 -10  19   1     1164.76      891.77    132.80 o 
  -9  19   1      494.60      515.00    153.42 o 
  -8  19   1     2440.65     2662.70    251.87 o 
  -7  19   1      930.17      948.98    141.55 o 
  -6  19   1       11.20      -84.18    115.66 o 
  -5  19   1     1766.94     1344.87    152.98 o 
  -4  19   1      227.20      193.69    127.79 o 
  -3  19   1      536.61      323.91    142.09 o 
  -2  19   1     5710.65     5416.68    236.12 o 
  -1  19   1      450.31      289.52    114.82 o 
   0  19   1      927.56      472.30    140.35 o 
   1  19   1     2323.00     2544.53    177.92 o 
   2  19   1       58.74       -9.21     85.95 o 
   3  19   1      614.64      657.31    113.49 o 
   4  19   1      216.83       95.57     95.68 o 
   5  19   1     5930.85     6455.86    222.66 o 
   6  19   1      455.60      375.76    101.15 o 
   7  19   1     1250.53     1577.62    154.66 o 
   8  19   1     2960.38     3077.17    177.75 o 
   9  19   1      740.04      616.70    145.40 o 
  10  19   1       29.17      -70.44    100.23 o 
  11  19   1       13.64      -31.26    106.00 o 
  12  19   1      246.95      204.95    114.72 o 
  13  19   1        3.00       52.82    111.78 o 
  14  19   1       16.64       29.83    142.46 o 
  15  19   1        4.18        2.76    119.77 o 
 -14  20   1       17.28       55.12    126.24 o 
 -13  20   1      534.50      480.35    132.90 o 
 -12  20   1      727.11      698.66    199.69 o 
 -11  20   1     6803.55     7559.52    271.83 o 
 -10  20   1     1942.85     2369.86    183.20 o 
  -9  20   1      873.23     1037.53    142.53 o 
  -8  20   1      361.26      202.14    113.23 o 
  -7  20   1     3971.80     4298.11    284.75 o 
  -6  20   1     1501.69     1619.85    173.62 o 
  -5  20   1     4456.31     4855.32    237.69 o 
  -4  20   1       31.87      -62.03    124.96 o 
  -3  20   1      867.76      448.57    153.79 o 
  -2  20   1     1699.50     1825.32    197.04 o 
  -1  20   1     6352.24     6975.80    271.53 o 
   0  20   1      448.46      743.79    151.86 o 
   1  20   1      317.07      167.07    115.68 o 
   2  20   1      658.30      246.10    125.36 o 
   3  20   1      857.95      967.79    129.61 o 
   4  20   1      198.88      256.74    105.83 o 
   5  20   1     2662.71     2545.76    175.44 o 
   6  20   1       26.99        0.67     99.69 o 
   7  20   1     1238.01     1072.94    171.28 o 
   8  20   1      557.15      572.40    120.55 o 
   9  20   1     5855.51     6108.18    322.08 o 
  10  20   1     2027.16     2771.57    188.50 o 
  11  20   1      387.13      319.82    124.24 o 
  12  20   1      525.97      884.85    143.05 o 
  13  20   1       45.69      112.47    118.42 o 
  14  20   1      494.49      329.11    131.42 o 
 -13  21   1      115.41     -115.72    124.59 o 
 -12  21   1     2502.15     2784.60    195.75 o 
 -11  21   1      103.50       50.76    121.79 o 
 -10  21   1      676.46      596.03    135.63 o 
  -9  21   1     1627.38     2369.65    185.19 o 
  -8  21   1     1038.49      944.07    143.96 o 
  -7  21   1     5439.44     6099.27    271.75 o 
  -6  21   1     3422.21     3192.54    262.26 o 
  -5  21   1        1.56      -79.32    120.87 o 
  -4  21   1     1413.51     1536.72    197.98 o 
  -3  21   1      316.80      281.28    154.25 o 
  -2  21   1     5845.52     6187.78    310.09 o 
  -1  21   1     1432.89     1788.35    172.56 o 
   0  21   1     1750.20     1268.62    323.58 o 
   1  21   1      758.27      561.16    183.61 o 
   2  21   1     1431.78     1524.75    232.02 o 
   3  21   1     2774.79     2378.27    189.90 o 
   4  21   1     6508.44     7148.46    337.53 o 
   5  21   1      246.41      142.04    111.07 o 
   6  21   1      306.16      383.25    128.70 o 
   7  21   1     5761.90     6607.92    344.75 o 
   8  21   1     3742.05     4055.75    213.29 o 
   9  21   1      428.07      673.88    147.79 o 
  10  21   1     2356.36     2532.00    240.78 o 
  11  21   1      626.27      649.44    140.96 o 
  12  21   1       76.44      123.81    128.26 o 
  13  21   1       26.15       92.14    133.31 o 
 -11  22   1     2252.29     2587.19    257.84 o 
 -10  22   1     2016.13     2092.59    181.33 o 
  -9  22   1        3.94     -127.32    116.93 o 
  -8  22   1      941.22     1013.57    152.27 o 
  -7  22   1      942.05      993.09    167.41 o 
  -6  22   1       12.89        2.80    152.37 o 
  -5  22   1     1428.77     1622.35    215.34 o 
  -4  22   1       85.47      167.73    131.43 o 
  -3  22   1      837.99      734.72    179.12 o 
  -2  22   1      314.90      428.48    171.18 o 
  -1  22   1     2049.38     2185.30    229.65 o 
   0  22   1      356.69      360.08    152.00 o 
   1  22   1       78.60      131.25    133.37 o 
   2  22   1     2391.92     2721.26    206.17 o 
   3  22   1     3003.30     2905.12    209.63 o 
   4  22   1      398.67      649.42    148.20 o 
   5  22   1     4012.48     4732.65    246.79 o 
   6  22   1      220.46       16.96    112.20 o 
   7  22   1      203.52      206.55    126.54 o 
   8  22   1     1548.07     1685.81    179.36 o 
   9  22   1      821.26      835.62    156.02 o 
  10  22   1      261.10      421.29    145.14 o 
  11  22   1      906.41     1316.97    211.89 o 
  -9  23   1      626.07      467.52    146.55 o 
  -8  23   1      124.95      144.01    133.80 o 
  -7  23   1        2.44       -7.86    125.26 o 
  -6  23   1        9.47       18.35    137.66 o 
  -5  23   1     1269.58     1188.74    174.90 o 
  -4  23   1        7.48       77.39    138.07 o 
  -3  23   1       94.77      299.61    173.82 o 
  -2  23   1      456.77      562.64    187.09 o 
  -1  23   1      788.24      717.99    188.97 o 
   0  23   1       25.50       -5.91    154.22 o 
   1  23   1     1709.85     1921.64    310.40 o 
   2  23   1      144.56      271.66    152.46 o 
   3  23   1      188.49      118.59    143.43 o 
   4  23   1      601.53      377.85    151.53 o 
   5  23   1     1093.86     1022.55    171.89 o 
   6  23   1       47.10       29.09    149.59 o 
   7  23   1       90.70       56.36    150.20 o 
   8  23   1      296.73       44.41    239.39 o 
   9  23   1      587.98      655.08    197.39 o 
  -5  24   1       10.55       29.53    143.79 o 
  -4  24   1      235.07      308.19    157.89 o 
  -3  24   1        9.71       49.84    146.00 o 
  -2  24   1        2.32     -282.60    158.24 o 
  -1  24   1       31.07      151.26    165.11 o 
   0  24   1      987.50      839.27    200.20 o 
   1  24   1       24.26       -3.15    215.71 o 
   2  24   1      602.31      515.76    183.99 o 
   3  24   1      327.72      123.24    146.35 o 
   4  24   1     1827.85     1614.70    194.67 o 
   5  24   1      149.74      111.78    156.79 o 
   2   2   2    26705.53    32127.61   1204.12 o 
  -2   3   2    24554.75    28257.11    584.35 o 
  -1   3   2    59861.99    61699.54   1550.49 o 
   0   3   2    25298.88    22293.93    880.37 o 
   1   3   2      649.89      924.73     83.26 o 
   2   3   2        7.12       96.22     36.68 o 
   3   3   2   141050.67   148191.92   2179.85 o 
  -3   4   2    16051.63    16296.23    235.37 o 
  -2   4   2     4653.00     3936.01     89.00 o 
  -1   4   2    20627.14    19841.75    295.36 o 
   0   4   2    13838.22    17269.51    269.74 o 
   1   4   2     4180.40     3961.62    119.07 o 
   2   4   2    27572.83    27255.85    398.85 o 
   3   4   2    25901.71    27867.18    373.06 o 
   4   4   2      493.29      252.10     34.92 o 
  -4   5   2       97.40      360.68     39.47 o 
  -3   5   2     9328.40    11033.82    178.94 o 
  -2   5   2       53.16       81.90     32.02 o 
  -1   5   2    27879.85    31423.65    418.56 o 
   0   5   2      445.02      523.96     51.86 o 
   1   5   2    35029.41    34786.01    468.56 o 
   2   5   2    32689.56    35495.83    572.57 o 
   3   5   2        1.21      111.39     39.89 o 
   4   5   2     7657.38     7753.69    147.26 o 
   5   5   2     3880.63     3386.93     91.56 o 
  -5   6   2    26025.40    26692.49    382.87 o 
  -4   6   2     7064.75     5940.22    174.83 o 
  -3   6   2      245.76      130.19     36.74 o 
  -2   6   2      193.78      205.40     45.21 o 
  -1   6   2     1233.84      640.18     50.15 o 
   0   6   2    42082.68    40302.96    543.30 o 
   1   6   2      356.76      276.62     42.26 o 
   2   6   2     1600.13     1212.17     67.47 o 
   3   6   2     5302.83     4577.98    106.17 o 
   4   6   2     4442.97     5059.26    113.75 o 
   5   6   2     2309.71     2988.04     99.47 o 
   6   6   2     4638.16     4232.20    111.53 o 
  -6   7   2    16816.62    18297.90    292.31 o 
  -5   7   2     1894.48     2305.75     83.64 o 
  -4   7   2      918.93      866.09     57.22 o 
  -3   7   2    27199.12    28565.77    403.56 o 
  -2   7   2     5652.15     6262.61    130.89 o 
  -1   7   2     1266.52     1053.39     82.23 o 
   0   7   2     5992.11     6476.55    136.46 o 
   1   7   2     1232.85     1161.26     65.68 o 
   2   7   2      966.55      667.50     52.90 o 
   3   7   2      403.23      792.97     66.21 o 
   4   7   2     7681.52     7029.47    134.37 o 
   5   7   2    15635.57    13923.72    234.74 o 
   6   7   2     1278.76      872.51     61.70 o 
   7   7   2     6608.76     6108.17    154.26 o 
  -7   8   2     9373.60     9039.82    202.72 o 
  -6   8   2     8705.48     8976.89    182.12 o 
  -5   8   2     1648.87     1431.91     73.66 o 
  -4   8   2     1186.11     1044.71     63.97 o 
  -3   8   2    10848.38    10866.02    195.96 o 
  -2   8   2     4983.47     5594.88    148.04 o 
  -1   8   2      284.52      334.96     50.24 o 
   0   8   2      574.59      227.06     46.15 o 
   1   8   2     3763.54     3485.14     95.59 o 
   2   8   2     4791.19     4450.77    148.83 o 
   3   8   2     2367.19     2716.49     93.46 o 
   4   8   2      328.26      294.05     44.20 o 
   5   8   2     5171.96     5086.47    119.06 o 
   6   8   2     7159.85     7208.14    147.42 o 
   7   8   2      900.17      660.03     63.58 o 
   8   8   2     1119.73     1315.01     78.30 o 
  -8   9   2     8241.41     8538.42    206.43 o 
  -7   9   2    26100.52    25113.86    425.99 o 
  -6   9   2     7874.24     7947.92    175.47 o 
  -5   9   2    43178.27    44008.94    610.67 o 
  -4   9   2    20498.79    19186.15    307.97 o 
  -3   9   2      161.02       23.92     41.06 o 
  -2   9   2     3073.02     3605.96    111.93 o 
  -1   9   2      411.14      171.01     46.89 o 
   0   9   2      132.75      235.92     56.77 o 
   1   9   2    15418.93    15934.47    231.37 o 
   2   9   2     9763.40     9363.29    179.18 o 
   3   9   2    17040.84    17572.43    265.43 o 
   4   9   2      188.56      130.89     47.64 o 
   5   9   2    25991.53    25942.83    367.64 o 
   6   9   2     1316.10     1187.23     73.52 o 
   7   9   2      350.47      343.09     66.16 o 
   8   9   2      993.03     1133.63     74.74 o 
   9   9   2     1830.43     1550.76     85.74 o 
  -9  10   2       39.54      138.23     59.57 o 
  -8  10   2     1204.65     1320.22     95.72 o 
  -7  10   2      279.69      123.43     64.04 o 
  -6  10   2    36953.71    38465.96    555.36 o 
  -5  10   2     6670.08     5973.25    151.08 o 
  -4  10   2    10721.07     9777.42    197.47 o 
  -3  10   2     2838.10     2704.87    104.26 o 
  -2  10   2     4944.81     4735.24    133.18 o 
  -1  10   2     2675.67     2508.28     99.52 o 
   0  10   2    25323.90    24637.77    355.85 o 
   1  10   2     7287.01     7090.53    138.03 o 
   2  10   2     5462.51     4970.12    121.42 o 
   3  10   2     3150.97     2852.04    105.05 o 
   4  10   2    37654.05    37220.00    498.05 o 
   5  10   2     1184.27      878.23     66.79 o 
   6  10   2       56.59      128.74     50.36 o 
   7  10   2     4380.05     4233.85    123.74 o 
   8  10   2     2025.56     1668.09     86.42 o 
   9  10   2        1.05      -29.76     51.22 o 
  10  10   2     2319.21     2555.56    118.59 o 
 -10  11   2     1735.65     1788.55    108.31 o 
  -9  11   2    10997.85    11811.05    268.53 o 
  -8  11   2       42.81        2.08     66.97 o 
  -7  11   2      768.91      761.21     98.60 o 
  -6  11   2    20797.27    21437.83    355.53 o 
  -5  11   2     7459.87     7567.80    177.02 o 
  -4  11   2      295.12      216.54     57.36 o 
  -3  11   2     8244.96     8033.84    184.97 o 
  -2  11   2      509.01      479.17     67.75 o 
  -1  11   2    32719.38    33176.89    461.27 o 
   0  11   2      157.84       16.62     47.11 o 
   1  11   2    29071.31    29380.22    409.65 o 
   2  11   2      122.80       71.89     48.25 o 
   3  11   2     8186.08     8142.20    190.81 o 
   4  11   2    16069.33    17046.71    274.20 o 
   5  11   2    14445.14    14799.97    251.49 o 
   6  11   2      450.95      340.51     65.50 o 
   7  11   2       24.61       24.68     52.99 o 
   8  11   2      289.96      279.51     61.43 o 
   9  11   2    19711.41    19154.81    338.26 o 
  10  11   2     1741.93     1709.72    131.32 o 
  11  11   2     1012.42      948.40     93.17 o 
 -11  12   2     1759.94     1891.73    116.27 o 
 -10  12   2      259.35      153.65     70.09 o 
  -9  12   2     6829.98     6941.30    205.07 o 
  -8  12   2     3039.55     2933.40    137.08 o 
  -7  12   2     2494.04     2092.27    128.32 o 
  -6  12   2     5242.36     5095.21    152.14 o 
  -5  12   2     3134.76     3390.12    130.82 o 
  -4  12   2      299.31      182.80     56.37 o 
  -3  12   2      725.27      545.19     86.49 o 
  -2  12   2     8265.46     8647.54    198.55 o 
  -1  12   2    24507.31    23408.46    355.14 o 
   0  12   2     4546.18     4386.06    195.63 o 
   1  12   2     1718.46     1739.91     94.78 o 
   2  12   2    10548.18     9995.20    193.34 o 
   3  12   2     8887.04     9105.16    222.50 o 
   4  12   2    10415.35    10213.56    200.09 o 
   5  12   2     3793.13     3622.78    164.68 o 
   6  12   2       85.11       83.75     53.68 o 
   7  12   2       12.21       36.33     56.44 o 
   8  12   2     5193.19     5351.24    151.15 o 
   9  12   2     6156.35     5959.23    216.08 o 
  10  12   2     7752.58     7797.88    202.99 o 
  11  12   2     4499.17     4510.54    171.31 o 
  12  12   2      526.48      441.51     88.19 o 
 -12  13   2     2939.64     2661.28    148.60 o 
 -11  13   2     5848.06     5834.12    199.05 o 
 -10  13   2     1051.35      890.32     97.12 o 
  -9  13   2      741.35     1010.44    111.45 o 
  -8  13   2    15860.63    15248.04    323.40 o 
  -7  13   2      368.22      327.53     81.69 o 
  -6  13   2      684.17      555.82     78.50 o 
  -5  13   2     1018.44      930.94     81.65 o 
  -4  13   2     1440.12     1376.64     88.29 o 
  -3  13   2      770.28      814.44     83.16 o 
  -2  13   2       79.11      217.12     65.16 o 
  -1  13   2     1779.13     1919.37    112.61 o 
   0  13   2     3297.73     3124.01    135.62 o 
   1  13   2        7.34        3.30     56.20 o 
   2  13   2     3915.26     3850.87    122.41 o 
   3  13   2      189.44      132.41     50.28 o 
   4  13   2     1405.65     1523.61     88.79 o 
   5  13   2     5208.86     5206.56    152.40 o 
   6  13   2     3591.01     3808.24    128.75 o 
   7  13   2       34.40       21.49     68.19 o 
   8  13   2     3082.18     3209.65    155.39 o 
   9  13   2      421.21      425.13     81.74 o 
  10  13   2     2134.07     2164.85    122.22 o 
  11  13   2     8873.87     9216.11    229.18 o 
  12  13   2     1482.96     1569.71    118.58 o 
  13  13   2     1995.30     1921.14    156.47 o 
 -13  14   2     1535.56     1818.00    137.83 o 
 -12  14   2     5901.60     5872.19    209.27 o 
 -11  14   2      465.93      342.06     95.66 o 
 -10  14   2     4749.19     4654.42    180.74 o 
  -9  14   2      576.13      551.29    104.25 o 
  -8  14   2     4753.97     4602.01    179.02 o 
  -7  14   2       38.95       68.00     77.65 o 
  -6  14   2     6416.28     5758.77    238.55 o 
  -5  14   2       52.32       47.41     61.59 o 
  -4  14   2      166.13       91.06     61.38 o 
  -3  14   2     7841.81     7395.56    195.49 o 
  -2  14   2    12146.97    12082.36    295.10 o 
  -1  14   2       18.02        6.88     64.45 o 
   0  14   2     6819.68     6977.66    206.90 o 
   1  14   2    17283.68    17520.26    351.47 o 
   2  14   2     1898.04     1961.23     99.03 o 
   3  14   2       24.48      -39.73     52.70 o 
   4  14   2      193.38       61.27     60.87 o 
   5  14   2     1458.98     1403.28     92.14 o 
   6  14   2       24.74      -28.13     59.58 o 
   7  14   2     2117.01     1902.57    138.25 o 
   8  14   2      475.02      332.50     88.04 o 
   9  14   2      755.63      728.15     91.84 o 
  10  14   2      824.29      950.28    101.75 o 
  11  14   2      788.31      754.98    100.80 o 
  12  14   2     4731.55     5012.00    191.41 o 
  13  14   2     1408.04     1187.67    124.64 o 
  14  14   2      273.01      237.31     98.75 o 
 -14  15   2     1241.89     1409.64    186.04 o 
 -13  15   2       51.70      -43.77     90.86 o 
 -12  15   2      124.53       88.74     92.80 o 
 -11  15   2     2698.95     2724.65    155.57 o 
 -10  15   2      123.19      221.00     88.53 o 
  -9  15   2     1553.89     1571.87    138.45 o 
  -8  15   2      245.82      211.16    114.73 o 
  -7  15   2     6470.43     6921.29    236.36 o 
  -6  15   2     9946.63    10901.36    296.95 o 
  -5  15   2    12372.47    12481.32    269.02 o 
  -4  15   2        6.25      -83.91     62.61 o 
  -3  15   2     2314.59     2268.63    152.47 o 
  -2  15   2     2853.66     2952.28    158.41 o 
  -1  15   2    25912.92    25941.85    471.93 o 
   0  15   2     4164.57     3942.18    187.00 o 
   1  15   2       37.56       -4.88     74.95 o 
   2  15   2      656.42      496.74     95.55 o 
   3  15   2      275.80      156.88     70.48 o 
   4  15   2       20.79       42.16     61.52 o 
   5  15   2     2135.51     1938.84    107.32 o 
   6  15   2     6075.25     5864.40    169.12 o 
   7  15   2      827.51      769.32     88.94 o 
   8  15   2      454.71      477.16     87.24 o 
   9  15   2     5047.11     5077.31    174.76 o 
  10  15   2     8459.33     8842.47    231.26 o 
  11  15   2     4011.50     3801.71    182.96 o 
  12  15   2      211.61      191.74    114.49 o 
  13  15   2      639.21      604.44    148.71 o 
  14  15   2      288.81      222.02    101.14 o 
  15  15   2     1543.30     1397.06    137.57 o 
 -15  16   2      609.50      654.39    123.11 o 
 -14  16   2      412.88      284.77    107.43 o 
 -13  16   2       13.39       41.82     95.49 o 
 -12  16   2     2563.30     2349.00    156.24 o 
 -11  16   2     2802.09     3148.38    264.79 o 
 -10  16   2     1110.03     1355.07    170.90 o 
  -9  16   2     1645.85     1466.79    139.43 o 
  -8  16   2    10510.38    10885.38    311.25 o 
  -7  16   2     1037.45      850.12    146.43 o 
  -6  16   2     2192.87     2151.66    150.97 o 
  -5  16   2     8060.45     8107.46    259.41 o 
  -4  16   2     2702.84     2534.03    141.68 o 
  -3  16   2       50.58      -74.67     78.68 o 
  -2  16   2     7476.50     7298.60    222.87 o 
  -1  16   2       33.76      211.24     88.66 o 
   0  16   2     2867.98     2979.76    150.52 o 
   1  16   2      219.12      185.02     94.03 o 
   2  16   2      582.75      466.26     93.75 o 
   3  16   2     4325.73     4483.55    176.71 o 
   4  16   2    12371.78    13232.43    339.88 o 
   5  16   2      877.23      878.32     91.12 o 
   6  16   2     9663.16    10168.76    226.13 o 
   7  16   2       13.18     -104.83     67.77 o 
   8  16   2     5657.35     5763.78    186.54 o 
   9  16   2     1110.37     1260.25    126.72 o 
  10  16   2      980.45     1086.84    148.26 o 
  11  16   2     2626.16     2371.21    141.28 o 
  12  16   2      628.48      633.77    112.80 o 
  13  16   2      149.86       72.14     94.73 o 
  14  16   2     3195.35     3632.39    214.58 o 
  15  16   2     1318.41     1398.64    147.99 o 
  16  16   2      642.01      426.20    119.14 o 
 -16  17   2        3.05      -68.66    109.73 o 
 -15  17   2      244.37       31.11    108.74 o 
 -14  17   2      708.22      888.26    191.11 o 
 -13  17   2      142.46      -97.48     99.01 o 
 -12  17   2       10.39      -93.22    104.39 o 
 -11  17   2     6096.08     6474.94    251.23 o 
 -10  17   2      374.92      484.96    109.60 o 
  -9  17   2      660.08      448.76    117.98 o 
  -8  17   2      701.97      899.83    128.88 o 
  -7  17   2      989.06      769.97    133.73 o 
  -6  17   2        9.81      -64.45     93.39 o 
  -5  17   2     1121.80      945.99    111.38 o 
  -4  17   2       14.80       36.80    143.44 o 
  -3  17   2        5.66     -104.78    104.27 o 
  -2  17   2      143.92       53.67     94.63 o 
  -1  17   2     3628.29     3545.21    268.95 o 
   0  17   2     4454.31     4042.58    177.56 o 
   1  17   2     2634.80     2782.50    174.67 o 
   2  17   2      129.62      -40.98     84.55 o 
   3  17   2     4223.84     4672.78    190.97 o 
   4  17   2      911.15     1044.38    149.55 o 
   5  17   2    10433.45    10474.06    249.62 o 
   6  17   2     3139.51     3307.42    149.76 o 
   7  17   2      237.18      125.47     92.54 o 
   8  17   2     2216.23     1975.71    149.61 o 
   9  17   2      144.80       84.94     85.79 o 
  10  17   2      151.53       99.52     87.64 o 
  11  17   2     1189.04     1308.15    130.15 o 
  12  17   2     2227.41     2403.26    155.33 o 
  13  17   2      731.49      692.54    130.42 o 
  14  17   2       66.61       27.16    102.70 o 
  15  17   2     3980.71     4314.14    201.92 o 
  16  17   2       16.65      -61.96    131.06 o 
  17  17   2        3.90       89.32    140.34 o 
 -16  18   2      835.69      645.65    163.08 o 
 -15  18   2      811.60     1093.15    144.04 o 
 -14  18   2      356.60      290.24    117.32 o 
 -13  18   2      576.39      419.00    183.66 o 
 -12  18   2        0.33       -7.86    101.05 o 
 -11  18   2      109.08      154.24    107.04 o 
 -10  18   2      321.61      326.44    125.91 o 
  -9  18   2     2961.66     3022.45    212.75 o 
  -8  18   2     2923.58     2784.97    184.17 o 
  -7  18   2     1009.89      930.68    180.95 o 
  -6  18   2     1664.04     1546.07    149.60 o 
  -5  18   2      544.91      462.65    118.66 o 
  -4  18   2      654.32      650.17    109.72 o 
  -3  18   2     1088.47     1090.77    139.84 o 
  -2  18   2     5354.44     4899.89    217.37 o 
  -1  18   2      195.55      127.26    104.57 o 
   0  18   2        0.59      -27.87     99.07 o 
   1  18   2     2499.24     2759.99    220.34 o 
   2  18   2      162.05       59.71     91.39 o 
   3  18   2      951.18      981.14    121.21 o 
   4  18   2      219.37       85.33     93.55 o 
   5  18   2       55.63      -56.32     80.17 o 
   6  18   2     1288.30     1211.78    115.32 o 
   7  18   2     2437.29     2576.21    150.97 o 
   8  18   2     1510.23     1487.80    130.74 o 
   9  18   2      967.02      824.61    111.89 o 
  10  18   2       11.55        7.67     87.41 o 
  11  18   2       80.17      -56.87     97.28 o 
  12  18   2      159.01      216.83    111.75 o 
  13  18   2     3488.39     3717.68    279.10 o 
  14  18   2      812.13      937.39    136.04 o 
  15  18   2       68.89      101.47    140.49 o 
  16  18   2      615.76      306.26    150.54 o 
 -15  19   2        7.58       -2.12    142.01 o 
 -14  19   2       49.45      -64.08    115.11 o 
 -13  19   2     1711.91     2014.81    171.39 o 
 -12  19   2      395.14      464.36    124.36 o 
 -11  19   2     1913.31     2068.11    186.52 o 
 -10  19   2      543.13      532.89    186.51 o 
  -9  19   2       32.86       75.78    106.49 o 
  -8  19   2     2235.47     2541.43    234.08 o 
  -7  19   2     2530.72     2359.41    218.00 o 
  -6  19   2      826.72      667.51    127.57 o 
  -5  19   2     1319.51     1311.46    175.30 o 
  -4  19   2     1413.57     1177.61    156.66 o 
  -3  19   2      349.18      379.58    119.87 o 
  -2  19   2      107.94      -61.11    102.74 o 
  -1  19   2     1125.94     1180.69    145.56 o 
   0  19   2     1136.20     1076.27    138.07 o 
   1  19   2       22.88      -98.86     97.87 o 
   2  19   2      168.06       34.59    121.16 o 
   3  19   2     2669.03     2663.02    179.78 o 
   4  19   2      170.44      175.38    103.47 o 
   5  19   2      976.27      903.85    127.10 o 
   6  19   2      180.50      136.55     91.98 o 
   7  19   2     1575.09     1593.33    136.23 o 
   8  19   2      127.41      191.22    101.79 o 
   9  19   2      196.33       72.65     99.28 o 
  10  19   2     1532.31     1559.20    151.04 o 
  11  19   2      107.81      297.04    112.85 o 
  12  19   2        1.62       23.60    102.35 o 
  13  19   2      262.37      213.23    140.05 o 
  14  19   2      180.82      137.51    139.89 o 
  15  19   2      440.73      285.62    154.54 o 
 -14  20   2     1126.05      950.56    179.60 o 
 -13  20   2       40.57      218.07    142.09 o 
 -12  20   2     1963.73     2014.80    168.82 o 
 -11  20   2     2451.05     2455.65    177.63 o 
 -10  20   2      593.55      597.51    130.86 o 
  -9  20   2       42.09       69.19    106.79 o 
  -8  20   2      156.01       64.72    118.99 o 
  -7  20   2     1865.01     1717.86    166.99 o 
  -6  20   2     3586.46     3304.65    202.34 o 
  -5  20   2      627.62      635.70    141.47 o 
  -4  20   2     1225.04     1251.83    175.23 o 
  -3  20   2      170.75      165.20    104.66 o 
  -2  20   2     3574.21     3482.75    206.03 o 
  -1  20   2      978.57      728.22    139.93 o 
   0  20   2     5802.27     5626.03    275.99 o 
   1  20   2     1299.81     1094.51    148.67 o 
   2  20   2       16.38      -65.45    106.75 o 
   3  20   2     1810.00     1959.61    195.79 o 
   4  20   2     4859.76     4986.33    244.53 o 
   5  20   2       13.98      191.70    126.01 o 
   6  20   2     1157.61     1092.25    140.06 o 
   7  20   2       33.70     -124.87    110.97 o 
   8  20   2      541.00      475.36    113.11 o 
   9  20   2     2512.47     2825.88    249.43 o 
  10  20   2      826.38      600.62    156.26 o 
  11  20   2       19.98      178.51    145.02 o 
  12  20   2     2443.99     3078.56    236.99 o 
  13  20   2      142.80       80.17    149.69 o 
  14  20   2      305.89      311.87    151.69 o 
 -12  21   2      183.38      277.57    126.25 o 
 -11  21   2      853.05      840.72    145.50 o 
 -10  21   2       23.48      -10.12    116.37 o 
  -9  21   2       15.52      -86.22    111.58 o 
  -8  21   2      620.23      741.55    182.88 o 
  -7  21   2     4128.43     4137.14    302.48 o 
  -6  21   2     1085.26     1207.55    159.47 o 
  -5  21   2      261.00      454.50    132.89 o 
  -4  21   2        6.56      -51.75    120.81 o 
  -3  21   2     1572.47     1812.05    235.49 o 
  -2  21   2     2647.09     2910.84    202.44 o 
  -1  21   2     8709.58     9455.85    325.85 o 
   0  21   2       57.70      167.19    127.93 o 
   1  21   2     1684.58     1411.30    181.69 o 
   2  21   2     1968.65     2134.39    182.71 o 
   3  21   2     3143.42     3357.97    474.32 o 
   4  21   2      845.54      320.14    134.75 o 
   5  21   2      415.95      189.03    123.01 o 
   6  21   2       11.43       20.75    132.36 o 
   7  21   2      205.26      418.61    148.49 o 
   8  21   2      233.97       47.34    140.25 o 
   9  21   2     5904.56     6291.80    481.58 o 
  10  21   2      473.18      155.51    147.18 o 
  11  21   2      242.75      204.87    154.46 o 
  12  21   2      263.55      208.77    161.36 o 
 -10  22   2      244.81      173.55    126.73 o 
  -9  22   2     1743.83     2143.42    178.21 o 
  -8  22   2      419.00      252.32    128.34 o 
  -7  22   2        6.71      221.94    137.57 o 
  -6  22   2     2874.46     3797.07    340.55 o 
  -5  22   2       60.14     -130.94    121.70 o 
  -4  22   2       75.91     -232.69    119.73 o 
  -3  22   2      148.71       45.16    131.31 o 
  -2  22   2     2022.90     2077.36    166.91 o 
  -1  22   2       66.38       91.89    127.56 o 
   0  22   2     4182.97     4148.56    315.10 o 
   1  22   2       30.59      118.05    131.69 o 
   2  22   2     1804.37     2017.19    186.51 o 
   3  22   2     1780.30     1890.62    181.69 o 
   4  22   2     1011.23     1043.88    166.76 o 
   5  22   2       17.66       10.21    128.77 o 
   6  22   2      296.79      207.56    144.93 o 
   7  22   2     1026.45     1119.92    224.66 o 
   8  22   2      580.30      753.32    215.98 o 
   9  22   2       18.42      -57.30    154.18 o 
  10  22   2     8344.59    10396.09    636.21 o 
  -8  23   2       83.21       22.83    126.17 o 
  -7  23   2      637.04      491.33    149.92 o 
  -6  23   2      352.62      449.23    148.55 o 
  -5  23   2        0.83      -53.92    130.57 o 
  -4  23   2     1498.39     1413.61    177.24 o 
  -3  23   2      879.39     1031.83    167.23 o 
  -2  23   2       45.10     -103.76    149.02 o 
  -1  23   2      300.31      275.73    148.35 o 
   0  23   2     1465.13     1595.22    184.18 o 
   1  23   2       71.17       72.57    131.62 o 
   2  23   2      267.53      243.63    141.29 o 
   3  23   2     1558.93     1434.89    178.07 o 
   4  23   2       90.72       40.31    137.56 o 
   5  23   2      440.29      305.23    221.13 o 
   6  23   2       98.84      192.39    145.47 o 
   7  23   2      454.49      360.22    162.51 o 
   8  23   2      758.00      775.41    191.66 o 
  -5  24   2      684.86      522.93    155.04 o 
  -4  24   2       41.48       99.74    140.98 o 
  -3  24   2        0.42     -162.35    167.48 o 
  -2  24   2     2405.51     2735.67    218.28 o 
  -1  24   2      337.17      466.32    156.43 o 
   0  24   2      135.01      235.63    155.89 o 
   1  24   2      688.42      536.56    161.58 o 
   2  24   2      415.79      570.41    163.72 o 
   3  24   2      330.81      252.34    153.10 o 
   4  24   2       11.71      -67.63    137.66 o 
   5  24   2     1631.14     1411.46    201.47 o 
   0   1   3     6567.98     8472.58    413.41 o 
   1   1   3    10055.44    10776.98    350.90 o 
  -1   2   3      471.62     1073.24     77.99 o 
   0   2   3     3489.32     4656.65    223.84 o 
   1   2   3    70882.98    71535.22   1470.77 o 
   2   2   3     1383.33     1190.29     85.51 o 
  -2   3   3     2884.28     3991.33    142.05 o 
  -1   3   3     6923.60     9116.64    229.88 o 
   0   3   3    32576.55    36256.40    679.21 o 
   1   3   3     3603.75     3619.15    228.55 o 
   2   3   3    42983.33    48142.30    888.36 o 
   3   3   3    17088.28    18297.92    392.75 o 
  -3   4   3     4635.18     5727.53    214.63 o 
  -2   4   3     4806.63     6321.56    222.68 o 
  -1   4   3    17568.32    19948.81    485.84 o 
   0   4   3     8850.40     9022.05    266.96 o 
   1   4   3    45952.31    46643.04    866.38 o 
   2   4   3    18125.33    20513.76    477.10 o 
   3   4   3    28260.59    29601.76    589.83 o 
   4   4   3     1360.25     1304.28     75.67 o 
  -4   5   3    15798.59    15428.58    259.90 o 
  -3   5   3    20788.92    23421.79    359.41 o 
  -2   5   3    36709.22    34524.23    557.18 o 
  -1   5   3    23254.22    23532.05    563.36 o 
   0   5   3    70975.36    78358.98   1409.61 o 
   1   5   3       60.87       33.02     59.71 o 
   2   5   3      306.13      675.03     63.19 o 
   3   5   3     5991.73     6918.86    131.84 o 
   4   5   3     3451.28     2440.76     82.19 o 
   5   5   3        0.48        5.68     37.90 o 
  -5   6   3    15319.76    16421.09    285.29 o 
  -4   6   3     7481.91     8215.90    170.72 o 
  -3   6   3    24526.41    26654.27    410.87 o 
  -2   6   3     2172.81     2143.50     78.07 o 
  -1   6   3    26195.24    27505.52    415.42 o 
   0   6   3     1017.33     1130.42     62.85 o 
   1   6   3     4411.72     4312.25    113.24 o 
   2   6   3    24415.16    24312.11    350.67 o 
   3   6   3       58.28       12.56     33.15 o 
   4   6   3       48.36       38.18     39.88 o 
   5   6   3    35584.63    36276.36    546.08 o 
   6   6   3     4489.60     4987.66    136.86 o 
  -6   7   3     4138.16     3947.63    107.96 o 
  -5   7   3      133.48       80.60     38.05 o 
  -4   7   3    40616.88    41481.87    559.06 o 
  -3   7   3    12993.49    14678.44    252.64 o 
  -2   7   3     8090.12     6875.32    156.27 o 
  -1   7   3    17969.12    20030.96    283.17 o 
   0   7   3    15474.46    15418.38    235.65 o 
   1   7   3       53.33      -45.66     36.21 o 
   2   7   3    11410.80    11614.21    189.55 o 
   3   7   3     2831.80     2904.26     93.17 o 
   4   7   3     4972.43     5274.67    137.51 o 
   5   7   3    14022.34    15482.09    256.39 o 
   6   7   3    56413.11    56659.04    749.91 o 
   7   7   3      310.76      471.08     77.27 o 
  -7   8   3     1334.95     1219.40     95.57 o 
  -6   8   3      477.87      270.36     71.57 o 
  -5   8   3     6333.35     6531.54    159.69 o 
  -4   8   3     2616.46     2716.91     88.45 o 
  -3   8   3      244.68      188.49     54.59 o 
  -2   8   3     9182.22     9417.15    172.69 o 
  -1   8   3     5863.03     5679.85    119.67 o 
   0   8   3      441.79      369.75     71.15 o 
   1   8   3    20846.94    18814.39    277.37 o 
   2   8   3     1522.27     1728.10     71.99 o 
   3   8   3        5.96      -26.54     38.96 o 
   4   8   3      788.16      748.11     59.86 o 
   5   8   3      123.38      158.31     47.40 o 
   6   8   3     1697.44     1815.47     76.93 o 
   7   8   3    22695.15    21405.50    336.18 o 
   8   8   3      223.15      204.24     55.05 o 
  -8   9   3     3123.08     3369.49    143.12 o 
  -7   9   3      567.88      528.38     81.72 o 
  -6   9   3    61546.54    61955.66    828.16 o 
  -5   9   3      221.43      217.97     49.75 o 
  -4   9   3      691.79      807.49     79.01 o 
  -3   9   3    11049.43    11312.66    206.02 o 
  -2   9   3     1175.70     1380.30     67.24 o 
  -1   9   3       21.24       31.91     37.73 o 
   0   9   3      553.15      631.67     78.09 o 
   1   9   3     4899.07     5650.91    137.09 o 
   2   9   3      167.14       94.20     44.39 o 
   3   9   3     3021.89     2734.85    105.32 o 
   4   9   3    24867.65    26579.18    403.25 o 
   5   9   3     4585.63     4769.73    151.81 o 
   6   9   3       47.03       58.56     41.43 o 
   7   9   3      178.32      142.93     50.05 o 
   8   9   3     7563.77     7031.43    163.78 o 
   9   9   3     1280.94     1211.94     89.09 o 
  -9  10   3    19624.95    18833.86    354.80 o 
  -8  10   3     1360.24     1439.04     93.65 o 
  -7  10   3     5477.46     5457.52    146.77 o 
  -6  10   3        5.53        0.28     52.45 o 
  -5  10   3    42208.48    41222.69    582.64 o 
  -4  10   3       29.18      -64.65     44.88 o 
  -3  10   3     8923.90     8250.27    215.21 o 
  -2  10   3      207.94      272.01     48.65 o 
  -1  10   3      769.25      625.93     62.92 o 
   0  10   3      670.60      788.92     98.53 o 
   1  10   3     3856.59     4113.74    162.07 o 
   2  10   3     9911.17    10423.69    193.74 o 
   3  10   3    34995.22    35615.52    558.94 o 
   4  10   3     2515.39     2891.87    108.71 o 
   5  10   3    29170.93    28694.75    401.13 o 
   6  10   3     2363.23     2344.07     90.37 o 
   7  10   3     1368.54     1585.10     79.89 o 
   8  10   3     1785.80     1709.32    110.92 o 
   9  10   3        5.46      -38.46     51.83 o 
  10  10   3      612.22      685.08     77.09 o 
 -10  11   3     1451.10     1609.06    109.15 o 
  -9  11   3     3856.49     3663.32    143.97 o 
  -8  11   3     6682.80     6267.56    181.43 o 
  -7  11   3      524.30      348.94     65.76 o 
  -6  11   3    12801.43    13371.73    287.56 o 
  -5  11   3       16.51      -30.51     61.05 o 
  -4  11   3     1929.33     1766.27    133.41 o 
  -3  11   3     1773.98     1736.40     84.56 o 
  -2  11   3     6932.86     7509.43    216.69 o 
  -1  11   3      643.28      488.93     90.52 o 
   0  11   3    32466.19    30319.27    428.50 o 
   1  11   3      426.86      260.21     56.30 o 
   2  11   3     4623.31     3848.22    124.68 o 
   3  11   3     1108.00     1223.32     81.18 o 
   4  11   3    41708.75    38717.77    567.01 o 
   5  11   3     5468.44     5722.62    138.24 o 
   6  11   3      405.89      404.05     60.07 o 
   7  11   3      156.21       85.57     53.08 o 
   8  11   3      646.63      563.59     66.12 o 
   9  11   3        0.49      -30.19     58.77 o 
  10  11   3     6266.86     6673.95    180.34 o 
  11  11   3       45.86       45.02     65.22 o 
 -11  12   3     1333.39     1153.08    109.14 o 
 -10  12   3      599.22      865.95     94.70 o 
  -9  12   3      380.89      433.24     82.12 o 
  -8  12   3        3.41     -114.66     70.09 o 
  -7  12   3     1662.87     1461.81     98.34 o 
  -6  12   3      147.28      165.12     72.08 o 
  -5  12   3     5999.94     5622.97    155.58 o 
  -4  12   3       30.06      -46.70     49.83 o 
  -3  12   3    25116.30    24635.74    370.68 o 
  -2  12   3       48.27     -100.30     50.15 o 
  -1  12   3     1912.57     2124.26    177.00 o 
   0  12   3      953.02      672.75     74.57 o 
   1  12   3    19571.38    19772.26    334.84 o 
   2  12   3     1929.69     1697.91    111.96 o 
   3  12   3      211.97      212.34     62.39 o 
   4  12   3     1378.14     1687.78     98.20 o 
   5  12   3      847.57      859.68     73.86 o 
   6  12   3      725.67      537.85     90.84 o 
   7  12   3     1075.26     1141.93     80.24 o 
   8  12   3     1052.04      888.72    107.38 o 
   9  12   3     6028.85     5946.61    167.98 o 
  10  12   3      699.05      816.16     85.50 o 
  11  12   3    21442.29    22421.49    390.32 o 
  12  12   3       54.82      -25.92     73.26 o 
 -12  13   3     8626.59     9130.87    236.17 o 
 -11  13   3       23.55       79.10     73.10 o 
 -10  13   3     4667.53     4454.84    170.89 o 
  -9  13   3     2377.28     2090.08    151.26 o 
  -8  13   3      152.44       -4.49     76.47 o 
  -7  13   3       27.90     -120.98     60.49 o 
  -6  13   3    13211.11    14334.84    276.87 o 
  -5  13   3      397.91      434.44     79.33 o 
  -4  13   3     3077.51     2958.94    124.84 o 
  -3  13   3      192.67      100.51     58.61 o 
  -2  13   3     3601.37     3499.30    121.13 o 
  -1  13   3       63.95       93.46     60.48 o 
   0  13   3      305.70      379.91     71.07 o 
   1  13   3       25.85       91.91     60.59 o 
   2  13   3      405.52      421.21    100.61 o 
   3  13   3      579.51      516.76     74.74 o 
   4  13   3     3252.04     3150.60    137.17 o 
   5  13   3      139.63       61.60     54.86 o 
   6  13   3     3664.47     3818.01    125.05 o 
   7  13   3     2381.03     2418.14    133.73 o 
   8  13   3      637.29      482.71     76.09 o 
   9  13   3      358.68      348.39     74.22 o 
  10  13   3    15489.15    15324.55    306.20 o 
  11  13   3       88.46       67.67     82.85 o 
  12  13   3       67.77      -32.67     74.33 o 
  13  13   3       14.44      -84.67     74.54 o 
 -13  14   3      157.03      166.42     88.38 o 
 -12  14   3      360.83      330.25     92.47 o 
 -11  14   3    12206.54    12823.29    297.90 o 
 -10  14   3      206.44      132.95     83.58 o 
  -9  14   3      791.69      782.38    122.74 o 
  -8  14   3     1317.32     1347.03    137.44 o 
  -7  14   3     2980.26     2956.58    176.04 o 
  -6  14   3      676.36      624.80     84.82 o 
  -5  14   3     1159.20      960.07     85.63 o 
  -4  14   3      650.61      541.15     88.71 o 
  -3  14   3     5997.66     5657.53    157.36 o 
  -2  14   3      169.96      202.71     65.13 o 
  -1  14   3    24087.64    24685.13    419.66 o 
   0  14   3      133.44       -5.92     75.18 o 
   1  14   3       80.08       55.79     69.92 o 
   2  14   3      162.35      198.58     75.80 o 
   3  14   3     4462.94     3802.56    175.03 o 
   4  14   3      122.93       75.93     85.36 o 
   5  14   3      537.38      541.60     84.20 o 
   6  14   3      475.52      379.46     71.66 o 
   7  14   3       11.59      -11.43     59.71 o 
   8  14   3       11.49      -35.86     63.83 o 
   9  14   3     2523.82     2320.25    175.09 o 
  10  14   3       20.92       87.66     74.40 o 
  11  14   3      912.94     1032.76    101.44 o 
  12  14   3      249.35      159.81     82.50 o 
  13  14   3      375.67      346.78     93.53 o 
  14  14   3      452.71      298.42     98.41 o 
 -14  15   3     1584.64     1768.37    173.02 o 
 -13  15   3      146.55       24.26     89.38 o 
 -12  15   3      562.69      472.13    100.55 o 
 -11  15   3     1347.16     1387.22    120.75 o 
 -10  15   3      774.96      584.06    156.21 o 
  -9  15   3       45.28      -60.90     82.04 o 
  -8  15   3    14745.69    15440.66    334.74 o 
  -7  15   3        3.85        2.32     67.33 o 
  -6  15   3    10905.40    11180.30    237.59 o 
  -5  15   3      642.32      679.12     83.43 o 
  -4  15   3     8091.82     8033.23    194.33 o 
  -3  15   3        1.33     -118.79     59.96 o 
  -2  15   3     5455.58     5608.00    171.81 o 
  -1  15   3     3691.77     3848.59    260.25 o 
   0  15   3     5896.07     6028.42    311.34 o 
   1  15   3      170.55      253.45     80.71 o 
   2  15   3       87.66       15.47     75.41 o 
   3  15   3      912.60      889.05    142.55 o 
   4  15   3     5573.54     5590.31    192.84 o 
   5  15   3     1028.69      974.04    100.29 o 
   6  15   3       87.08       15.47     74.63 o 
   7  15   3     1428.89     1211.53     93.86 o 
   8  15   3    12068.84    12984.67    271.64 o 
   9  15   3      308.89      130.58     78.05 o 
  10  15   3      393.90      222.78     83.22 o 
  11  15   3     1438.32     1220.65    108.63 o 
  12  15   3     5494.63     5995.26    238.81 o 
  13  15   3       11.67      -74.35     86.95 o 
  14  15   3      497.48      324.74    125.04 o 
  15  15   3      102.17     -103.63    113.26 o 
 -15  16   3      482.50      272.19    132.87 o 
 -14  16   3      169.14      195.41    123.24 o 
 -13  16   3        1.94       58.65     93.21 o 
 -12  16   3      416.30      177.32     95.05 o 
 -11  16   3     6234.51     6528.26    218.82 o 
 -10  16   3      193.28      385.89    103.10 o 
  -9  16   3    10479.36    10658.17    313.82 o 
  -8  16   3      215.94      253.30    116.41 o 
  -7  16   3     6232.04     5913.33    282.73 o 
  -6  16   3       82.88       87.19     82.10 o 
  -5  16   3    12109.99    12459.90    256.43 o 
  -4  16   3     2561.11     2367.68    121.30 o 
  -3  16   3     3646.71     3914.95    209.34 o 
  -2  16   3      728.53      577.11     85.92 o 
  -1  16   3    11807.12    11720.57    268.01 o 
   0  16   3      368.54      106.14     85.72 o 
   1  16   3     3549.84     3265.00    157.92 o 
   2  16   3     1240.33      960.67    112.80 o 
   3  16   3      430.22      419.38     96.14 o 
   4  16   3      658.99      631.96    105.91 o 
   5  16   3    20216.61    20689.01    415.45 o 
   6  16   3      837.25      822.74    112.28 o 
   7  16   3      289.72      220.55     93.61 o 
   8  16   3      930.97      948.02     97.33 o 
   9  16   3    12641.74    13392.82    351.45 o 
  10  16   3        1.52      -54.10     77.57 o 
  11  16   3     2595.65     2593.66    138.23 o 
  12  16   3       12.43      -34.46    107.43 o 
  13  16   3        1.92      -42.29    113.06 o 
  14  16   3       97.34       68.85    116.64 o 
  15  16   3     2866.52     2552.64    196.71 o 
  16  16   3       17.40       11.27    147.61 o 
 -16  17   3     2124.30     2245.49    204.74 o 
 -15  17   3      636.90      443.31    195.89 o 
 -14  17   3        9.78       66.39    125.12 o 
 -13  17   3      419.77      490.21    150.75 o 
 -12  17   3     1481.87     1304.59    158.84 o 
 -11  17   3      213.66      126.96     95.90 o 
 -10  17   3     2914.72     3592.40    186.71 o 
  -9  17   3      161.05      136.73     98.08 o 
  -8  17   3     1919.07     1969.04    195.34 o 
  -7  17   3      520.80      461.72    106.36 o 
  -6  17   3        3.11      -59.64     81.30 o 
  -5  17   3      879.18      649.41    134.11 o 
  -4  17   3     1479.79     1338.48    173.45 o 
  -3  17   3        2.31       28.52     85.82 o 
  -2  17   3    18972.75    20084.42    352.68 o 
  -1  17   3      263.63      347.05     96.31 o 
   0  17   3       23.17      125.32     90.46 o 
   1  17   3       83.86       -6.28     84.13 o 
   2  17   3      120.67      115.61     87.50 o 
   3  17   3     1797.86     1491.07    169.87 o 
   4  17   3     4215.35     4183.24    188.63 o 
   5  17   3       75.90       83.08     93.18 o 
   6  17   3    14750.37    14973.82    359.44 o 
   7  17   3      212.10     -114.91     96.06 o 
   8  17   3     3667.69     3923.48    201.63 o 
   9  17   3      343.62      242.41    105.76 o 
  10  17   3      764.39      704.04    122.04 o 
  11  17   3        1.38     -153.88     94.63 o 
  12  17   3      148.49       65.88    153.67 o 
  13  17   3      180.71      339.40    130.50 o 
  14  17   3     5588.70     6956.44    330.29 o 
  15  17   3        0.30       -6.74    128.82 o 
  16  17   3     1992.16     2336.40    207.62 o 
  17  17   3        2.53      -92.28    161.63 o 
 -16  18   3       21.15      118.39    146.74 o 
 -15  18   3     1774.88     1631.39    241.53 o 
 -14  18   3      452.08      498.61    171.47 o 
 -13  18   3      160.98       38.43    129.23 o 
 -12  18   3      332.59      551.91    141.88 o 
 -11  18   3     1896.67     1982.13    146.36 o 
 -10  18   3       38.05      159.71    103.98 o 
  -9  18   3       10.03     -122.34     96.27 o 
  -8  18   3      677.74      637.98    185.24 o 
  -7  18   3     3878.22     4511.73    236.51 o 
  -6  18   3      394.01      227.58     95.18 o 
  -5  18   3     3150.27     3234.02    163.78 o 
  -4  18   3     1678.83     1565.86    139.04 o 
  -3  18   3      101.54      131.04     88.46 o 
  -2  18   3        4.35      -39.53     83.75 o 
  -1  18   3     7646.21     8349.40    289.23 o 
   0  18   3       58.04      132.84    141.38 o 
   1  18   3       56.12       80.80     91.38 o 
   2  18   3       95.23      -28.04    123.80 o 
   3  18   3      100.62       51.51     92.76 o 
   4  18   3       27.36      -21.08     90.09 o 
   5  18   3     2808.71     2886.53    168.08 o 
   6  18   3      242.83      199.15    102.24 o 
   7  18   3       96.00      134.29    109.91 o 
   8  18   3        3.09       -1.93    104.98 o 
   9  18   3        4.65       49.28    109.91 o 
  10  18   3       53.66       17.46    116.09 o 
  11  18   3     1130.37     1401.52    161.13 o 
  12  18   3      263.87      280.73    131.14 o 
  13  18   3      285.98      227.21    130.70 o 
  14  18   3      138.03      337.82    141.18 o 
  15  18   3     7923.34     8722.94    525.06 o 
  16  18   3      114.74      317.59    150.50 o 
 -15  19   3       26.96      208.95    150.10 o 
 -14  19   3      437.10      286.53    149.95 o 
 -13  19   3      487.55      175.77    140.38 o 
 -12  19   3      868.42      748.61    156.71 o 
 -11  19   3      101.28      -37.70    154.87 o 
 -10  19   3      693.90      809.98    121.89 o 
  -9  19   3       24.10      -77.64    184.77 o 
  -8  19   3      409.53      173.29    109.99 o 
  -7  19   3      133.41      -52.57    103.89 o 
  -6  19   3     3302.42     3623.68    311.85 o 
  -5  19   3        6.22      -20.03     86.34 o 
  -4  19   3      325.47      301.19    101.83 o 
  -3  19   3      948.08     1135.23    127.65 o 
  -2  19   3      607.43      404.35    144.90 o 
  -1  19   3     2403.88     1871.59    257.30 o 
   0  19   3      817.98      983.84    134.24 o 
   1  19   3       24.97       48.37    104.13 o 
   2  19   3      923.60     1269.10    156.94 o 
   3  19   3      180.80      180.96    102.02 o 
   4  19   3      885.03      932.83    129.33 o 
   5  19   3     1209.89     1422.09    172.06 o 
   6  19   3      462.47      312.96    121.38 o 
   7  19   3      448.94      415.68    125.04 o 
   8  19   3     1349.16     1387.76    158.82 o 
   9  19   3       92.84       26.50    115.75 o 
  10  19   3       71.62       86.32    120.06 o 
  11  19   3      130.86       85.97    191.23 o 
  12  19   3     1255.79     1161.02    176.30 o 
  13  19   3       65.82      174.96    147.52 o 
  14  19   3      167.24       -8.56    138.84 o 
  15  19   3       26.19       58.54    146.22 o 
 -13  20   3     6535.60     8024.02    463.08 o 
 -12  20   3      172.67       11.59    140.55 o 
 -11  20   3      890.12      783.81    162.42 o 
 -10  20   3      219.01      109.48    135.25 o 
  -9  20   3     2877.14     2856.68    315.58 o 
  -8  20   3       73.80       97.02    131.35 o 
  -7  20   3     1350.31     1407.60    165.10 o 
  -6  20   3      386.17      215.30    113.77 o 
  -5  20   3        8.88      102.24     95.95 o 
  -4  20   3       96.77       54.27     98.73 o 
  -3  20   3      379.00      301.49    104.29 o 
  -2  20   3      130.41       36.10    100.93 o 
  -1  20   3     4418.52     4724.93    200.61 o 
   0  20   3      785.51      645.66    171.30 o 
   1  20   3     1269.04     1297.64    189.77 o 
   2  20   3      118.44     -133.09    110.40 o 
   3  20   3     8299.71     9340.27    307.86 o 
   4  20   3       36.54     -117.32    100.78 o 
   5  20   3      422.26      562.04    123.92 o 
   6  20   3      281.43      348.06    124.45 o 
   7  20   3     1194.18     1034.22    148.27 o 
   8  20   3      163.71      -12.23    119.29 o 
   9  20   3      503.37      266.34    132.29 o 
  10  20   3      690.26      616.32    146.50 o 
  11  20   3      245.99      279.03    147.66 o 
  12  20   3       31.72      143.04    146.25 o 
  13  20   3     2733.56     2921.35    232.48 o 
 -12  21   3      232.46      338.51    154.33 o 
 -11  21   3      134.56       97.80    168.42 o 
 -10  21   3     1126.45     1366.92    183.05 o 
  -9  21   3        0.48      -88.06    149.30 o 
  -8  21   3       51.80     -178.61    143.85 o 
  -7  21   3       75.18      290.21    126.51 o 
  -6  21   3     3106.21     3027.10    192.87 o 
  -5  21   3        5.26     -121.33    110.12 o 
  -4  21   3     3711.92     3916.87    345.34 o 
  -3  21   3      132.21      107.97    102.00 o 
  -2  21   3     1979.16     1844.88    235.95 o 
  -1  21   3      162.86       50.02    105.75 o 
   0  21   3     8798.36     8917.61    577.83 o 
   1  21   3      176.12      150.63    124.89 o 
   2  21   3       11.68      -58.46    117.72 o 
   3  21   3        2.40      107.08    121.10 o 
   4  21   3      344.20      205.15    124.15 o 
   5  21   3       20.71      -14.75    130.48 o 
   6  21   3      164.73      190.63    141.59 o 
   7  21   3       32.33       82.77    128.93 o 
   8  21   3      805.38     1206.85    166.30 o 
   9  21   3       38.45      -22.05    128.59 o 
  10  21   3     2988.92     3653.16    262.33 o 
  11  21   3       29.52     -134.24    143.05 o 
  12  21   3      555.75      644.77    172.61 o 
 -10  22   3        2.02      -50.81    140.91 o 
  -9  22   3       19.97      113.13    148.12 o 
  -8  22   3       19.09        8.63    152.13 o 
  -7  22   3     4239.66     4707.00    301.48 o 
  -6  22   3       90.27      -36.45    159.18 o 
  -5  22   3      687.69      655.92    140.97 o 
  -4  22   3        3.02       47.41    121.55 o 
  -3  22   3      170.35      138.10    111.70 o 
  -2  22   3       63.75       20.70    107.17 o 
  -1  22   3     1458.85     1357.55    196.12 o 
   0  22   3      244.32      342.35    120.48 o 
   1  22   3     1809.98     1858.10    183.13 o 
   2  22   3      428.14      545.18    143.55 o 
   3  22   3     2541.79     3258.89    213.68 o 
   4  22   3       16.62      -99.27    123.18 o 
   5  22   3      314.51      145.81    140.98 o 
   6  22   3       80.68      130.21    142.91 o 
   7  22   3      124.25      325.32    150.80 o 
   8  22   3      218.94      220.86    151.74 o 
   9  22   3     3441.36     3851.79    244.79 o 
  10  22   3      107.91      104.60    148.30 o 
  -8  23   3      285.87      266.53    175.31 o 
  -7  23   3      188.37       85.55    165.78 o 
  -6  23   3      166.88      -26.39    167.88 o 
  -5  23   3        1.07     -256.61    149.87 o 
  -4  23   3      126.65      382.39    179.66 o 
  -3  23   3       53.39       35.58    129.68 o 
  -2  23   3     1436.09     1516.91    155.84 o 
  -1  23   3      497.20      437.27    150.10 o 
   0  23   3      400.93      404.81    125.88 o 
   1  23   3       37.36      125.03    122.01 o 
   2  23   3     2252.17     2731.70    255.93 o 
   3  23   3        0.83      135.46    138.86 o 
   4  23   3      534.16      731.38    246.08 o 
   5  23   3       50.22       99.89    140.98 o 
   6  23   3      179.84      328.91    156.62 o 
   7  23   3       35.55     -102.39    217.06 o 
   8  23   3       33.21      239.29    156.75 o 
  -4  24   3        1.65       35.09    172.83 o 
  -3  24   3      637.24      420.25    185.74 o 
  -2  24   3       27.05       63.14    171.44 o 
  -1  24   3     1052.74     1541.11    245.18 o 
   0  24   3      160.31      130.38    146.04 o 
   1  24   3       52.53       37.89    122.86 o 
   2  24   3        4.65       11.06    120.33 o 
   3  24   3      104.29      -30.93    144.01 o 
   4  24   3        1.35      251.11    157.19 o 
   0   0   4     9847.34    13105.45    591.04 o 
   0   1   4     3461.42     4613.77    151.52 o 
   1   1   4      263.27      135.22     57.58 o 
  -1   2   4     4648.78     5496.45    172.08 o 
   0   2   4       36.66      -16.75     46.59 o 
   1   2   4       17.43       16.59     47.30 o 
   2   2   4    21955.18    22245.35    463.72 o 
  -2   3   4       24.80      -13.92     56.79 o 
  -1   3   4      633.36      773.34     94.58 o 
   0   3   4    46587.69    43310.80    814.76 o 
   1   3   4      450.75      512.81     58.42 o 
   2   3   4      462.94      447.02     73.53 o 
   3   3   4     1019.98     1643.94    127.40 o 
  -3   4   4    26150.55    27605.18    657.70 o 
  -2   4   4      961.05     1163.30     99.41 o 
  -1   4   4        2.01      276.10     72.44 o 
   0   4   4    50469.16    52208.41   1370.48 o 
   1   4   4     2201.86     1837.76    110.68 o 
   2   4   4     1483.94     2015.71     97.15 o 
   3   4   4      389.46      629.58     83.85 o 
   4   4   4     6611.67     6690.71    215.55 o 
  -4   5   4       19.44      162.81     59.80 o 
  -3   5   4     2506.96     2585.43    161.88 o 
  -2   5   4    11550.16    12809.55    373.19 o 
  -1   5   4    32430.74    32973.20    763.58 o 
   0   5   4     5048.15     5415.83    211.39 o 
   1   5   4     9357.86    10752.33    280.93 o 
   2   5   4    18477.38    18556.18    364.43 o 
   3   5   4    15023.62    15133.45    314.46 o 
   4   5   4      416.99      356.37     52.87 o 
   5   5   4    47259.56    53299.21    938.89 o 
  -5   6   4    11943.74    13075.50    276.89 o 
  -4   6   4     4817.07     4602.73    143.38 o 
  -3   6   4    12323.07    11856.00    247.59 o 
  -2   6   4       89.82      219.12     62.45 o 
  -1   6   4    39707.57    37308.99    704.56 o 
   0   6   4    32123.91    33227.91    676.71 o 
   1   6   4       11.57       -0.25     49.54 o 
   2   6   4     6928.36     7183.36    186.55 o 
   3   6   4     6131.49     5444.00    128.60 o 
   4   6   4    23115.47    23715.04    363.34 o 
   5   6   4     2655.41     3058.09    122.07 o 
   6   6   4    42400.51    46846.34    687.80 o 
  -6   7   4     7593.45     7456.33    171.54 o 
  -5   7   4     1783.46     1628.90     79.15 o 
  -4   7   4       93.87      -22.83     36.48 o 
  -3   7   4     2547.62     2502.79    109.04 o 
  -2   7   4     1123.20     1136.24     78.95 o 
  -1   7   4     8674.68     9911.90    258.12 o 
   0   7   4     2257.74     2457.30    115.26 o 
   1   7   4    14214.32    15098.98    282.77 o 
   2   7   4     9674.52     8629.08    174.43 o 
   3   7   4     1459.63     1431.17     75.41 o 
   4   7   4    32069.53    29764.15    476.79 o 
   5   7   4    15364.28    15712.51    255.95 o 
   6   7   4    12774.74    12002.33    233.66 o 
   7   7   4      128.92      109.16     50.93 o 
  -7   8   4     3050.57     2510.51    139.41 o 
  -6   8   4     7905.84     7627.17    181.66 o 
  -5   8   4       74.03      199.58     56.61 o 
  -4   8   4     9237.85     9567.55    199.91 o 
  -3   8   4    11466.31    12054.93    229.64 o 
  -2   8   4      380.29      349.79     52.11 o 
  -1   8   4      622.77      590.38     52.40 o 
   0   8   4     1263.89     1096.14     88.24 o 
   1   8   4     6399.78     6083.59    124.05 o 
   2   8   4      153.08      214.69     40.15 o 
   3   8   4     8821.17     9186.13    195.66 o 
   4   8   4      738.55      785.92     59.38 o 
   5   8   4     1349.08     1393.48     71.60 o 
   6   8   4     3549.68     3424.04    171.17 o 
   7   8   4       86.41      103.83     50.25 o 
   8   8   4      169.95       77.72     64.40 o 
  -8   9   4     5393.34     5685.61    213.59 o 
  -7   9   4     7335.76     7218.97    198.04 o 
  -6   9   4     1095.82     1259.97    129.80 o 
  -5   9   4    16252.41    15950.46    299.45 o 
  -4   9   4    32645.39    31200.08    525.06 o 
  -3   9   4      168.49       47.25     48.63 o 
  -2   9   4     2296.66     2399.94    103.45 o 
  -1   9   4     1216.66     1196.28     70.46 o 
   0   9   4       67.12       74.84     44.18 o 
   1   9   4      349.22      338.64     46.66 o 
   2   9   4    10432.42     9459.57    176.05 o 
   3   9   4     1663.75     1610.54     77.07 o 
   4   9   4     1999.53     2386.22    105.02 o 
   5   9   4     4773.77     4309.60    134.37 o 
   6   9   4    13038.65    13480.55    269.25 o 
   7   9   4       67.93      -27.02     71.07 o 
   8   9   4     4237.00     4673.05    171.71 o 
   9   9   4      270.75      344.04     78.71 o 
  -9  10   4      180.43      236.56     83.20 o 
  -8  10   4      128.70      171.38     69.77 o 
  -7  10   4     1033.00      951.01     87.66 o 
  -6  10   4    15954.94    15066.36    299.46 o 
  -5  10   4     1186.43      984.16     83.93 o 
  -4  10   4    10540.92    10456.69    284.40 o 
  -3  10   4     9350.88     9800.82    216.65 o 
  -2  10   4     2059.02     1806.73     89.55 o 
  -1  10   4      186.03       71.20     51.34 o 
   0  10   4    11859.68    11411.66    221.33 o 
   1  10   4     8312.06     7957.52    162.78 o 
   2  10   4      112.62       70.12     47.64 o 
   3  10   4     1363.47     1172.61    104.08 o 
   4  10   4    29743.38    29995.79    450.99 o 
   5  10   4    21050.15    20194.29    333.81 o 
   6  10   4     5069.81     5135.46    143.82 o 
   7  10   4     8050.75     7779.24    236.88 o 
   8  10   4      693.12      535.29     87.55 o 
   9  10   4     1412.89     1247.63    110.81 o 
  10  10   4     6946.04     6436.17    218.68 o 
 -10  11   4    13448.79    13216.61    333.56 o 
  -9  11   4     1424.79     1362.19    130.11 o 
  -8  11   4      600.84      572.66     86.80 o 
  -7  11   4     6284.10     6465.26    214.86 o 
  -6  11   4    14492.52    14486.92    336.06 o 
  -5  11   4    17361.63    17031.53    330.11 o 
  -4  11   4      493.93      493.73     73.57 o 
  -3  11   4     2365.22     2213.83    105.08 o 
  -2  11   4     6029.17     5970.12    160.29 o 
  -1  11   4    14892.09    14386.72    237.47 o 
   0  11   4     7913.62     7694.58    157.92 o 
   1  11   4     4830.91     4704.63    129.51 o 
   2  11   4      939.84      747.78     64.72 o 
   3  11   4     5271.89     5469.31    146.70 o 
   4  11   4     7215.69     6847.79    179.81 o 
   5  11   4    15909.06    16356.53    315.37 o 
   6  11   4     4073.19     4245.00    136.96 o 
   7  11   4       29.03      -32.40     63.08 o 
   8  11   4      314.73      316.25     85.37 o 
   9  11   4     6650.41     6259.06    195.25 o 
  10  11   4     4814.75     4574.29    173.44 o 
  11  11   4     3053.13     3448.62    169.41 o 
 -11  12   4      281.09      249.68     98.63 o 
 -10  12   4      264.86      -24.71     88.08 o 
  -9  12   4      959.59      842.50    112.16 o 
  -8  12   4        2.22       68.32     76.90 o 
  -7  12   4     1103.70     1051.44    101.36 o 
  -6  12   4     1220.94     1277.65    111.43 o 
  -5  12   4      545.07      527.43     82.55 o 
  -4  12   4        0.90      -23.48     62.88 o 
  -3  12   4      450.35      383.49     55.74 o 
  -2  12   4     4702.70     4413.48    132.75 o 
  -1  12   4    21574.11    20483.11    317.03 o 
   0  12   4     4449.58     4180.96    120.91 o 
   1  12   4      312.77      194.64     63.89 o 
   2  12   4      147.29       45.35     52.12 o 
   3  12   4     9074.54     8946.81    198.09 o 
   4  12   4     4111.51     4090.88    144.77 o 
   5  12   4      837.92      602.08     92.39 o 
   6  12   4       45.61     -104.03     56.40 o 
   7  12   4     1104.56     1262.28     94.21 o 
   8  12   4      104.10       16.55     71.38 o 
   9  12   4     1702.23     1615.78    118.78 o 
  10  12   4     2399.02     2266.49    136.91 o 
  11  12   4        6.78       52.95     81.01 o 
  12  12   4      242.09       51.89     88.06 o 
 -12  13   4     2636.01     2624.45    311.33 o 
 -11  13   4      475.40      450.43    110.49 o 
 -10  13   4      338.05      315.19    103.92 o 
  -9  13   4        0.93       49.76     88.25 o 
  -8  13   4    17932.89    18226.15    374.37 o 
  -7  13   4     2019.30     1949.03    125.88 o 
  -6  13   4      717.49      618.36     93.64 o 
  -5  13   4      106.53      184.97     56.94 o 
  -4  13   4       97.59       49.39     51.19 o 
  -3  13   4      114.57      244.20     56.37 o 
  -2  13   4      357.83      350.94     59.66 o 
  -1  13   4       67.29       13.81     51.76 o 
   0  13   4     3661.75     3622.72    118.49 o 
   1  13   4     2529.13     2669.97    117.34 o 
   2  13   4     2499.82     2519.97    121.25 o 
   3  13   4     1676.65     1713.35    106.71 o 
   4  13   4     2190.76     2288.53    128.61 o 
   5  13   4     3669.34     3557.60    134.97 o 
   6  13   4      323.03      351.56     77.01 o 
   7  13   4     1805.12     1871.04    156.63 o 
   8  13   4    10229.45    10058.45    253.63 o 
   9  13   4     3272.15     3572.42    161.03 o 
  10  13   4        0.40      -98.62     77.47 o 
  11  13   4     1284.76     1357.39    138.30 o 
  12  13   4     4693.15     4516.08    190.96 o 
  13  13   4      332.27      414.15    113.14 o 
 -13  14   4      347.26      268.24    105.01 o 
 -12  14   4     2997.33     3067.72    170.47 o 
 -11  14   4     1133.55     1317.18    143.29 o 
 -10  14   4      981.60      677.04    141.57 o 
  -9  14   4     3646.07     3973.19    285.65 o 
  -8  14   4      597.04      556.45     99.88 o 
  -7  14   4      134.75       88.49     84.47 o 
  -6  14   4     3029.38     2751.53    139.04 o 
  -5  14   4      276.05      201.56     60.30 o 
  -4  14   4     3487.53     3399.45    126.46 o 
  -3  14   4     1939.21     2050.72    139.09 o 
  -2  14   4     7890.82     8649.35    190.27 o 
  -1  14   4        9.55      -84.82     57.82 o 
   0  14   4      481.17      461.63     69.48 o 
   1  14   4    11219.18    11696.64    252.94 o 
   2  14   4      129.09       91.47     73.02 o 
   3  14   4      169.88      144.41    107.90 o 
   4  14   4      547.78      679.72     90.37 o 
   5  14   4     1821.19     1918.69    120.53 o 
   6  14   4       13.52       73.29     81.27 o 
   7  14   4        0.74      -11.85     77.20 o 
   8  14   4     3135.97     3238.04    155.18 o 
   9  14   4      594.29      668.65    104.31 o 
  10  14   4      230.26      211.03     92.19 o 
  11  14   4       10.34       27.22     90.04 o 
  12  14   4        3.60      135.86     97.27 o 
  13  14   4     1505.49     1504.43    140.96 o 
  14  14   4      257.59      233.05    115.63 o 
 -14  15   4     1451.44     1597.62    280.77 o 
 -13  15   4     1625.17     1441.42    153.27 o 
 -12  15   4      955.98      817.54    136.24 o 
 -11  15   4     4476.85     4458.10    240.90 o 
 -10  15   4     2599.02     2451.57    172.50 o 
  -9  15   4        0.03       23.26     99.54 o 
  -8  15   4      773.58      897.70    145.42 o 
  -7  15   4     6701.68     6713.94    280.42 o 
  -6  15   4     8088.85     7773.30    187.61 o 
  -5  15   4     5187.75     5663.13    205.95 o 
  -4  15   4     1194.20     1001.32     93.34 o 
  -3  15   4     7337.85     7144.10    186.25 o 
  -2  15   4     2921.08     2699.13    119.17 o 
  -1  15   4     3345.82     3124.50    158.34 o 
   0  15   4      168.32      105.63     62.69 o 
   1  15   4      460.62      328.34    100.52 o 
   2  15   4     3697.13     3613.56    195.66 o 
   3  15   4     3828.81     3753.50    220.49 o 
   4  15   4      117.11       35.26     81.17 o 
   5  15   4     9052.11     8903.59    240.86 o 
   6  15   4     7280.16     7378.07    220.99 o 
   7  15   4     3709.15     3373.12    179.28 o 
   8  15   4      652.52      490.23    115.20 o 
   9  15   4     2817.99     3213.35    190.38 o 
  10  15   4     6813.13     7150.23    236.01 o 
  11  15   4     3600.63     3340.19    179.38 o 
  12  15   4      933.41      645.74    114.33 o 
  13  15   4       67.42       81.33    103.55 o 
  14  15   4      282.73      285.20    122.64 o 
  15  15   4     1263.84     1465.99    256.27 o 
 -15  16   4      261.10       96.08    125.60 o 
 -14  16   4        0.95       42.55    121.99 o 
 -13  16   4     1138.38     1372.14    157.48 o 
 -12  16   4     3241.61     3274.62    202.19 o 
 -11  16   4     7496.13     8605.11    469.94 o 
 -10  16   4     2839.11     3019.35    213.16 o 
  -9  16   4       67.70       37.92    169.16 o 
  -8  16   4     2489.54     2429.63    175.60 o 
  -7  16   4     1706.49     1288.04    155.21 o 
  -6  16   4     8688.50     9224.46    210.51 o 
  -5  16   4     3818.00     4145.79    213.40 o 
  -4  16   4      539.43      379.87     75.68 o 
  -3  16   4       36.13       16.06     64.86 o 
  -2  16   4      838.78      630.54     86.57 o 
  -1  16   4     4815.40     4887.96    153.91 o 
   0  16   4     4713.42     4614.20    151.90 o 
   1  16   4      304.09      133.39     72.37 o 
   2  16   4      715.94      576.67    131.69 o 
   3  16   4     5158.71     5409.61    196.89 o 
   4  16   4     4773.50     4971.17    188.05 o 
   5  16   4     1154.74     1198.78    118.49 o 
   6  16   4     5639.17     5898.33    222.94 o 
   7  16   4      129.75      127.30     94.18 o 
   8  16   4     1471.25     1606.41    144.22 o 
   9  16   4      416.56      242.54     99.91 o 
  10  16   4     4845.17     4494.64    196.40 o 
  11  16   4     1919.46     1935.47    150.87 o 
  12  16   4        5.05        5.28     98.25 o 
  13  16   4        5.34      -17.98    110.04 o 
  14  16   4     4410.33     4074.50    290.82 o 
  15  16   4     1518.45     1583.49    168.77 o 
  16  16   4     1346.98     1500.66    172.01 o 
 -16  17   4       11.44      -35.34    129.49 o 
 -15  17   4       86.40      -28.04    130.56 o 
 -14  17   4     2971.09     3091.18    251.77 o 
 -13  17   4        4.68       85.52    120.44 o 
 -12  17   4       81.57       40.95    117.78 o 
 -11  17   4     1003.07     1035.84    230.42 o 
 -10  17   4       48.65       52.33    124.76 o 
  -9  17   4       16.34      -67.47    119.20 o 
  -8  17   4     1182.74      784.15    150.39 o 
  -7  17   4      106.39      184.92    106.35 o 
  -6  17   4      424.21      549.45    113.29 o 
  -5  17   4     3797.23     3924.87    151.58 o 
  -4  17   4     5581.52     5492.58    167.73 o 
  -3  17   4       22.14       39.71     70.36 o 
  -2  17   4     3240.83     3537.33    138.19 o 
  -1  17   4     2623.71     2427.14    131.36 o 
   0  17   4       63.99      -34.72     74.28 o 
   1  17   4     1162.39     1035.36    123.70 o 
   2  17   4      154.39       -1.75     82.93 o 
   3  17   4     1601.14     1680.65    130.04 o 
   4  17   4     5091.35     5235.48    197.80 o 
   5  17   4     3098.40     3219.11    237.96 o 
   6  17   4       64.65       50.12     95.84 o 
   7  17   4      317.19      398.67    113.96 o 
   8  17   4     2660.67     2511.43    179.77 o 
   9  17   4     3179.54     3180.65    187.33 o 
  10  17   4       91.42      243.04    115.08 o 
  11  17   4      157.26       73.78    119.98 o 
  12  17   4     5206.29     5953.51    259.09 o 
  13  17   4     1974.94     2332.80    184.72 o 
  14  17   4      179.56      201.66    137.73 o 
  15  17   4     5327.31     6337.73    339.37 o 
  16  17   4       11.38      -49.61    129.92 o 
  17  17   4        4.39      -10.48    135.42 o 
 -16  18   4      565.26      918.00    280.02 o 
 -15  18   4       69.35      140.00    137.08 o 
 -14  18   4      139.99      101.61    133.23 o 
 -13  18   4     1970.00     1903.26    184.31 o 
 -12  18   4       17.03      -41.45    123.05 o 
 -11  18   4       35.25      -13.21    114.42 o 
 -10  18   4      131.53       40.10    140.96 o 
  -9  18   4     3547.08     3812.19    284.57 o 
  -8  18   4      113.69      194.84    130.02 o 
  -7  18   4       14.41       52.69    106.98 o 
  -6  18   4     1911.63     1759.78    178.46 o 
  -5  18   4     5988.23     6549.63    452.83 o 
  -4  18   4     1131.52     1004.99    105.95 o 
  -3  18   4     2680.89     2680.66    127.35 o 
  -2  18   4      195.11       66.59     74.85 o 
  -1  18   4       57.37       18.65     75.98 o 
   0  18   4     1046.94      934.65    104.36 o 
   1  18   4     4482.67     5176.88    178.19 o 
   2  18   4        5.40       53.13     89.63 o 
   3  18   4     2062.88     2058.69    144.06 o 
   4  18   4      328.83      224.98     96.10 o 
   5  18   4     1341.64     1346.07    130.21 o 
   6  18   4       27.36      154.98    105.10 o 
   7  18   4      499.18      320.75    112.63 o 
   8  18   4       13.13       -7.79    104.24 o 
   9  18   4        1.92      252.88    116.78 o 
  10  18   4      474.46      378.68    122.75 o 
  11  18   4      180.44       85.09    118.10 o 
  12  18   4       74.92      307.60    179.27 o 
  13  18   4     2048.05     2252.42    291.06 o 
  14  18   4     1232.97      844.25    155.80 o 
  15  18   4        3.78      167.45    182.26 o 
  16  18   4      782.60      865.52    204.76 o 
 -14  19   4      112.45      217.56    143.67 o 
 -13  19   4      654.38      565.39    153.29 o 
 -12  19   4     1454.98     1501.04    202.28 o 
 -11  19   4      517.98      529.74    143.09 o 
 -10  19   4       82.50      -60.80    137.34 o 
  -9  19   4        0.62     -112.40    157.32 o 
  -8  19   4     1900.18     2214.60    209.95 o 
  -7  19   4     1151.64     1225.56    233.65 o 
  -6  19   4      236.04      198.75    117.06 o 
  -5  19   4     1240.70     1328.61    153.55 o 
  -4  19   4     1489.20     1323.50    193.75 o 
  -3  19   4        2.92       -2.73     83.18 o 
  -2  19   4      183.99      195.61     89.12 o 
  -1  19   4       30.62      -23.36     82.57 o 
   0  19   4     3316.15     3323.51    167.03 o 
   1  19   4       33.78      145.63     87.39 o 
   2  19   4      624.60      588.37    100.38 o 
   3  19   4     1854.44     1640.95    137.98 o 
   4  19   4     1246.41     1579.00    138.85 o 
   5  19   4      459.21      245.54    113.15 o 
   6  19   4     2484.94     2358.49    171.00 o 
   7  19   4      145.17       49.66    127.82 o 
   8  19   4      321.41      320.66    148.69 o 
   9  19   4      512.48      406.38    127.80 o 
  10  19   4     2452.01     2613.55    217.07 o 
  11  19   4      229.65      465.94    136.04 o 
  12  19   4       57.63       64.80    136.61 o 
  13  19   4       17.00      149.49    140.96 o 
  14  19   4      398.99      532.44    278.81 o 
 -13  20   4      144.47      -35.63    140.88 o 
 -12  20   4     3544.93     4608.82    255.50 o 
 -11  20   4     3883.34     3718.18    232.91 o 
 -10  20   4      819.32      709.82    175.46 o 
  -9  20   4      515.74      414.60    165.33 o 
  -8  20   4      356.54      391.67    156.59 o 
  -7  20   4     1315.20     1421.89    188.71 o 
  -6  20   4     2595.58     2718.63    198.13 o 
  -5  20   4       29.95      -76.01    112.63 o 
  -4  20   4      172.82       66.15    121.55 o 
  -3  20   4      588.01      603.91    139.23 o 
  -2  20   4     3798.29     4236.74    236.40 o 
  -1  20   4     1371.69     1358.32    172.72 o 
   0  20   4     3029.55     3204.42    174.16 o 
   1  20   4      185.66      114.43    108.57 o 
   2  20   4      257.01      305.61    104.12 o 
   3  20   4      321.69       64.00    140.55 o 
   4  20   4     3013.56     3256.22    244.11 o 
   5  20   4      294.64      306.82    118.85 o 
   6  20   4      582.25      397.97    123.09 o 
   7  20   4       56.47      -60.38    114.54 o 
   8  20   4     1239.51     1393.56    217.15 o 
   9  20   4     1829.40     1987.40    176.03 o 
  10  20   4     1875.95     2055.97    181.69 o 
  11  20   4      190.65       60.44    140.29 o 
  12  20   4      247.62      121.83    231.98 o 
  13  20   4      744.92      886.33    231.89 o 
 -11  21   4      445.49      637.33    163.07 o 
 -10  21   4       61.67       -2.56    152.81 o 
  -9  21   4      824.19      699.88    198.95 o 
  -8  21   4      417.21      443.26    301.80 o 
  -7  21   4     3590.94     3414.85    431.28 o 
  -6  21   4       79.42      -89.90    149.55 o 
  -5  21   4      839.83      783.84    152.80 o 
  -4  21   4       57.54       86.56    126.34 o 
  -3  21   4      133.88      212.56    130.21 o 
  -2  21   4     4185.55     4526.44    409.59 o 
  -1  21   4     1853.40     2076.02    181.83 o 
   0  21   4      297.80      173.55    131.10 o 
   1  21   4      801.34      467.25    139.61 o 
   2  21   4     1683.56     1708.43    173.78 o 
   3  21   4     2005.24     2165.24    151.30 o 
   4  21   4      187.46      173.41    141.01 o 
   5  21   4     1292.25     1253.94    151.52 o 
   6  21   4       51.17      181.71    123.02 o 
   7  21   4      207.59      171.48    133.90 o 
   8  21   4      890.55     1015.92    155.99 o 
   9  21   4     4758.88     5823.93    330.69 o 
  10  21   4      792.65      926.19    352.10 o 
  11  21   4       17.55      109.00    185.99 o 
  -9  22   4     2040.53     1582.37    216.03 o 
  -8  22   4      768.60     1135.85    203.72 o 
  -7  22   4      165.67      474.17    168.86 o 
  -6  22   4      690.69      284.61    167.27 o 
  -5  22   4      326.21      154.40    161.38 o 
  -4  22   4        1.29      189.33    135.31 o 
  -3  22   4        8.45      127.20    133.22 o 
  -2  22   4      754.39      668.14    149.47 o 
  -1  22   4       85.38      -24.55    129.33 o 
   0  22   4      845.90      493.40    142.94 o 
   1  22   4      173.57      335.95    184.20 o 
   2  22   4      184.96      229.59    137.59 o 
   3  22   4     1198.63     1187.92    165.60 o 
   4  22   4     1071.90     1102.42    174.15 o 
   5  22   4      262.63      176.80    185.53 o 
   6  22   4       76.17      114.30    180.33 o 
   7  22   4     2092.75     2673.43    279.91 o 
   8  22   4     1320.71     1524.68    217.27 o 
   9  22   4        1.59       39.81    167.14 o 
  -7  23   4       48.87      -41.91    160.77 o 
  -6  23   4      169.44     -144.22    175.19 o 
  -5  23   4      204.69      301.59    233.84 o 
  -4  23   4     1950.28     1629.50    188.25 o 
  -3  23   4        3.77     -106.44    133.15 o 
  -2  23   4      522.68      461.70    152.05 o 
  -1  23   4       62.77      269.48    145.55 o 
   0  23   4     3056.66     3388.95    228.40 o 
   1  23   4       69.46      -41.91    131.37 o 
   2  23   4       23.01      220.09    146.87 o 
   3  23   4      724.56      493.46    172.96 o 
   4  23   4       58.58      121.57    165.32 o 
   5  23   4      204.10      200.74    150.08 o 
   6  23   4       22.51      109.50    197.07 o 
   7  23   4        0.94       90.01    200.32 o 
  -2  24   4      315.71      308.55    172.96 o 
  -1  24   4      248.53      284.13    155.03 o 
   0  24   4        1.08     -256.03    137.33 o 
   1  24   4      370.63      359.20    167.07 o 
   2  24   4        1.44      -53.18    139.87 o 
   0   1   5    52934.18    57789.46   1063.83 o 
   1   1   5      459.70      832.57    105.69 o 
  -1   2   5    10128.49    10055.36    235.25 o 
   0   2   5    19543.16    21335.46    406.08 o 
   1   2   5      448.83      954.05     77.83 o 
   2   2   5       25.37      -81.94     43.45 o 
  -2   3   5    15974.58    16984.49    308.58 o 
  -1   3   5     5966.91     6316.13    234.40 o 
   0   3   5     6484.79     6581.95    179.68 o 
   1   3   5     5844.16     5451.41    148.11 o 
   2   3   5     5869.96     6305.32    159.58 o 
   3   3   5      165.58      157.70     50.12 o 
  -3   4   5    14456.37    16233.51    391.85 o 
  -2   4   5    21371.23    22262.65    489.40 o 
  -1   4   5     1307.93     1125.35     83.56 o 
   0   4   5    14628.21    16556.13    466.26 o 
   1   4   5     1088.44     1485.81     84.66 o 
   2   4   5     2196.29     2262.92     98.30 o 
   3   4   5     6910.82     7599.96    180.67 o 
   4   4   5      769.64      517.23     90.41 o 
  -4   5   5    10365.24    11916.38    377.34 o 
  -3   5   5     9124.64    10688.32    347.09 o 
  -2   5   5      912.43     1156.88    126.86 o 
  -1   5   5      105.98      236.21     86.09 o 
   0   5   5     3924.58     4156.85    159.25 o 
   1   5   5     1805.49     1380.58    132.11 o 
   2   5   5     9219.77     8701.31    282.15 o 
   3   5   5     3520.45     3406.76    167.63 o 
   4   5   5   148232.45   144770.23   2276.18 o 
   5   5   5      241.57      268.30     96.09 o 
  -5   6   5     6404.62     5626.26    164.24 o 
  -4   6   5     5900.42     6639.84    441.68 o 
  -3   6   5     6505.21     6347.80    562.64 o 
  -2   6   5     1132.14     1809.56    181.79 o 
  -1   6   5     7344.64     7037.80    309.11 o 
   0   6   5     4623.69     4186.20    221.77 o 
   1   6   5    27330.89    29323.17    544.57 o 
   2   6   5     2499.31     2492.79    140.54 o 
   3   6   5     2000.78     2060.55    160.26 o 
   4   6   5     5064.06     5408.04    133.20 o 
   5   6   5    29883.03    30829.91    488.74 o 
   6   6   5       17.93       41.44     51.12 o 
  -6   7   5     5013.06     4581.23    177.09 o 
  -5   7   5    13143.83    11755.06    266.38 o 
  -4   7   5     1622.83     1906.01    113.99 o 
  -3   7   5     1312.56     1005.51     94.05 o 
  -2   7   5    20513.95    17522.36    398.00 o 
  -1   7   5     1024.87      871.01     88.87 o 
   0   7   5     7615.13     7746.65    208.38 o 
   1   7   5     6774.20     6590.28    167.51 o 
   2   7   5    20736.70    21028.76    373.55 o 
   3   7   5    16168.75    16498.55    280.21 o 
   4   7   5     2036.50     2283.61    106.01 o 
   5   7   5     1199.03     1189.62     89.16 o 
   6   7   5       79.09       38.39     52.50 o 
   7   7   5     3910.46     4021.85    156.00 o 
  -7   8   5       61.94      179.75     72.53 o 
  -6   8   5      239.45       59.58     65.20 o 
  -5   8   5     1259.15      942.16     89.54 o 
  -4   8   5      760.69      740.68     81.35 o 
  -3   8   5       90.06       46.97     55.12 o 
  -2   8   5      838.79     1175.89     86.67 o 
  -1   8   5    20278.78    20701.71    367.98 o 
   0   8   5      826.94      778.07     91.99 o 
   1   8   5    20599.13    19980.81    362.39 o 
   2   8   5      303.98      172.60     50.92 o 
   3   8   5     5311.95     4673.48    211.94 o 
   4   8   5    20842.79    21056.60    351.32 o 
   5   8   5     5316.98     6068.90    167.52 o 
   6   8   5     5248.88     5264.47    214.09 o 
   7   8   5    10693.87     9808.31    255.73 o 
   8   8   5      855.91      936.06    223.15 o 
  -8   9   5      828.75      556.73     94.77 o 
  -7   9   5     1515.71     1211.05    108.70 o 
  -6   9   5      350.25      206.95     74.88 o 
  -5   9   5      131.45      146.52     69.66 o 
  -4   9   5       51.09      -36.25     58.45 o 
  -3   9   5    23348.85    23092.45    445.97 o 
  -2   9   5     6828.39     6679.60    195.82 o 
  -1   9   5      345.78      498.18     71.51 o 
   0   9   5    32712.47    30560.93    509.46 o 
   1   9   5     7199.62     7600.35    174.78 o 
   2   9   5      227.49      274.42     59.00 o 
   3   9   5       17.50       10.86     51.69 o 
   4   9   5      336.99      243.08     73.40 o 
   5   9   5      221.13      116.23     63.71 o 
   6   9   5     6305.79     6601.15    244.84 o 
   7   9   5     2599.80     2388.47    137.32 o 
   8   9   5     5499.49     4955.47    295.36 o 
   9   9   5     2010.10     1918.85    100.15 o 
  -9  10   5      424.56      299.47     92.28 o 
  -8  10   5     1769.68     1699.30     98.13 o 
  -7  10   5     2517.41     2563.18    153.28 o 
  -6  10   5     1406.16     1684.92    124.08 o 
  -5  10   5     1340.52     1034.72    104.33 o 
  -4  10   5     1765.17     1384.06    178.03 o 
  -3  10   5     2742.95     2413.66    158.85 o 
  -2  10   5     1371.89     1362.90    101.40 o 
  -1  10   5    33531.83    34384.70    573.79 o 
   0  10   5      448.64      338.77     76.13 o 
   1  10   5      348.77      217.12     86.56 o 
   2  10   5      244.52      112.74     57.74 o 
   3  10   5      196.79      104.00     59.98 o 
   4  10   5      412.62      273.53     69.12 o 
   5  10   5    10825.22    10470.06    242.21 o 
   6  10   5     6548.72     6911.40    220.92 o 
   7  10   5       56.50       89.38     91.72 o 
   8  10   5       42.31      147.16     98.63 o 
   9  10   5    28971.73    29827.25    560.16 o 
  10  10   5      804.07      698.36    157.37 o 
 -10  11   5     4915.02     4603.90    184.10 o 
  -9  11   5      212.48      185.18     79.60 o 
  -8  11   5    13442.84    13450.09    289.26 o 
  -7  11   5       25.80      100.62     63.22 o 
  -6  11   5    31966.21    29811.57    577.69 o 
  -5  11   5      810.84     1082.05    100.49 o 
  -4  11   5     9359.54     8913.44    252.85 o 
  -3  11   5      714.07      654.00     97.11 o 
  -2  11   5     9631.76     8682.06    227.79 o 
  -1  11   5     3030.04     2675.03    152.44 o 
   0  11   5     1225.45     1527.81    128.74 o 
   1  11   5      582.87      372.74     96.79 o 
   2  11   5     3767.77     3385.55    128.95 o 
   3  11   5     4372.57     4540.48    149.77 o 
   4  11   5       72.07       87.56     66.68 o 
   5  11   5       90.10       45.06     69.90 o 
   6  11   5     9632.56     9504.48    264.95 o 
   7  11   5      236.10      168.45     87.04 o 
   8  11   5    20404.06    20100.97    460.90 o 
   9  11   5      201.06      211.31     74.84 o 
  10  11   5     7078.31     6847.98    275.24 o 
  11  11   5     1832.77     1930.15    134.05 o 
 -11  12   5     3316.61     3323.71    216.40 o 
 -10  12   5       20.57        2.11     98.66 o 
  -9  12   5     1740.13     1461.77    111.56 o 
  -8  12   5      223.08      283.78     74.47 o 
  -7  12   5      376.53      450.98     79.10 o 
  -6  12   5      503.41      436.70     75.87 o 
  -5  12   5     3026.61     3345.10    152.37 o 
  -4  12   5      975.16     1043.34    107.10 o 
  -3  12   5      830.31      737.75     74.13 o 
  -2  12   5     1890.47     1803.76     94.91 o 
  -1  12   5     3353.97     3138.12    146.54 o 
   0  12   5      620.38      565.34     82.12 o 
   1  12   5      569.98      543.71     66.16 o 
   2  12   5     1658.03     1537.60    109.47 o 
   3  12   5     1748.24     1399.38     85.32 o 
   4  12   5     5716.72     5980.25    157.48 o 
   5  12   5    16667.80    16308.19    422.90 o 
   6  12   5     1193.85     1187.49    142.21 o 
   7  12   5     2804.60     2386.78    158.80 o 
   8  12   5     1187.10     1152.85     94.63 o 
   9  12   5      469.08      471.11     82.68 o 
  10  12   5      212.10      202.50     78.88 o 
  11  12   5       20.94      -61.94     73.93 o 
  12  12   5      808.50      699.05    102.65 o 
 -12  13   5      186.81      -10.38     86.34 o 
 -11  13   5        2.77       74.71     89.96 o 
 -10  13   5     2227.08     2171.80    172.91 o 
  -9  13   5     1876.97     1719.08    121.72 o 
  -8  13   5      137.59      118.37     87.45 o 
  -7  13   5     2176.23     1990.91    122.23 o 
  -6  13   5    12766.10    13103.21    290.23 o 
  -5  13   5     1798.81     1614.38    109.68 o 
  -4  13   5      518.02      399.78     73.13 o 
  -3  13   5      105.91       83.28     62.18 o 
  -2  13   5      281.42      268.29     67.88 o 
  -1  13   5       70.13       51.62     59.46 o 
   0  13   5     2068.14     1876.35    102.63 o 
   1  13   5      438.48      389.38     69.86 o 
   2  13   5      436.51      372.09     68.84 o 
   3  13   5       64.83      -31.25     60.13 o 
   4  13   5      863.59      768.16     84.48 o 
   5  13   5     1884.30     1844.51    139.64 o 
   6  13   5     5978.74     5635.13    314.06 o 
   7  13   5       54.15       -2.82     63.83 o 
   8  13   5        6.41      -80.14     67.24 o 
   9  13   5     1198.32     1050.84     98.96 o 
  10  13   5       10.62       20.36     76.41 o 
  11  13   5     1412.75     1135.09    112.72 o 
  12  13   5     1071.60      988.82    114.21 o 
  13  13   5      396.72      322.68     99.79 o 
 -13  14   5     5589.73     6257.92    227.49 o 
 -12  14   5       32.86      -82.64     87.52 o 
 -11  14   5      592.01      539.68    116.75 o 
 -10  14   5      405.24      413.16    134.85 o 
  -9  14   5      295.38      404.16     90.37 o 
  -8  14   5      930.73      798.41    104.20 o 
  -7  14   5     4479.65     4401.22    218.70 o 
  -6  14   5      471.58      487.50    136.77 o 
  -5  14   5     4158.85     4381.53    159.11 o 
  -4  14   5     1924.20     1766.35    111.44 o 
  -3  14   5      421.59      486.59     82.24 o 
  -2  14   5      180.95      180.47     70.15 o 
  -1  14   5      116.67      140.89     77.55 o 
   0  14   5     2227.44     1894.98    111.04 o 
   1  14   5     5608.78     5594.19    171.42 o 
   2  14   5     3188.47     3323.58    136.34 o 
   3  14   5    18860.28    18983.13    369.87 o 
   4  14   5       16.11       40.63     72.10 o 
   5  14   5     2909.54     3166.51    176.90 o 
   6  14   5     5314.16     5295.16    399.52 o 
   7  14   5      113.88       33.98     69.71 o 
   8  14   5      209.14      153.24     77.82 o 
   9  14   5       11.68      -45.60     74.27 o 
  10  14   5     1897.71     1922.71    130.90 o 
  11  14   5      169.88      116.95     95.41 o 
  12  14   5      281.03      145.54     92.95 o 
  13  14   5      316.09      110.30     96.41 o 
  14  14   5       10.53       31.25     97.75 o 
 -14  15   5      148.27       25.54    139.25 o 
 -13  15   5       13.81       15.34    104.44 o 
 -12  15   5    14384.77    16056.00    443.64 o 
 -11  15   5      994.90      802.88    127.03 o 
 -10  15   5     5364.99     5775.45    233.06 o 
  -9  15   5      202.42      160.81     88.58 o 
  -8  15   5     1212.87     1207.51    116.39 o 
  -7  15   5     1204.30     1306.11    155.54 o 
  -6  15   5    16300.37    16974.20    447.63 o 
  -5  15   5       96.78       18.37     75.39 o 
  -4  15   5     2421.88     2352.86    138.10 o 
  -3  15   5      123.20      148.37     76.50 o 
  -2  15   5     4020.05     4150.35    221.12 o 
  -1  15   5      191.07      -51.28     69.15 o 
   0  15   5      960.81      730.99     93.58 o 
   1  15   5      614.90      609.70     88.41 o 
   2  15   5      379.67      364.25     85.42 o 
   3  15   5      176.18       25.44     78.31 o 
   4  15   5    20463.34    20922.66    406.82 o 
   5  15   5     3026.23     2880.33    309.77 o 
   6  15   5      968.41     1198.61    156.98 o 
   7  15   5      785.61      722.07    119.13 o 
   8  15   5     2300.48     2268.91    131.91 o 
   9  15   5     1901.98     1777.84    164.58 o 
  10  15   5     4185.97     4332.27    304.89 o 
  11  15   5     1018.32     1062.36    138.26 o 
  12  15   5     4132.51     4639.43    197.30 o 
  13  15   5       37.51      136.08    133.33 o 
  14  15   5     3849.48     4502.78    258.22 o 
  15  15   5     1195.23     1209.75    197.23 o 
 -15  16   5      638.20      399.77    177.78 o 
 -14  16   5       48.63      -93.56    151.56 o 
 -13  16   5     1208.13      838.27    181.84 o 
 -12  16   5      175.63      128.58    108.60 o 
 -11  16   5     2025.50     1850.96    262.64 o 
 -10  16   5     1757.29     1843.32    158.92 o 
  -9  16   5     6618.71     6338.69    339.40 o 
  -8  16   5       42.96       83.89     92.45 o 
  -7  16   5     3806.86     3890.66    192.05 o 
  -6  16   5     1907.75     1923.49    129.61 o 
  -5  16   5     2189.45     2296.54    145.80 o 
  -4  16   5      251.55      228.52     83.56 o 
  -3  16   5     4494.56     4728.91    174.58 o 
  -2  16   5     3393.84     3175.90    148.65 o 
  -1  16   5     5921.83     6001.46    192.79 o 
   0  16   5      488.67      195.15     84.47 o 
   1  16   5    12221.47    13400.98    309.97 o 
   2  16   5      173.37       43.09     81.90 o 
   3  16   5     3137.10     2973.76    369.03 o 
   4  16   5      768.85      788.52    106.70 o 
   5  16   5     3114.31     3178.15    155.79 o 
   6  16   5        1.29      -17.57    119.08 o 
   7  16   5      437.92      723.56    151.88 o 
   8  16   5      328.00      149.93    132.40 o 
   9  16   5    10066.12    10859.06    384.47 o 
  10  16   5        5.76      -22.66    116.93 o 
  11  16   5     2423.98     1885.25    207.79 o 
  12  16   5       82.66       91.26    128.74 o 
  13  16   5     2753.79     2556.39    213.96 o 
  14  16   5       80.53       38.47    152.97 o 
  15  16   5     4100.60     4465.90    306.20 o 
  16  16   5       33.98       64.97    165.89 o 
 -16  17   5     3173.18     3413.27    287.95 o 
 -15  17   5      286.45      397.18    186.28 o 
 -14  17   5      188.26      147.61    166.04 o 
 -13  17   5     1508.48     1783.65    226.35 o 
 -12  17   5        0.34      -14.12    145.10 o 
 -11  17   5      375.98      367.49    215.89 o 
 -10  17   5      210.96      284.98    142.22 o 
  -9  17   5       86.29      -18.33    112.41 o 
  -8  17   5       11.94      -16.55     93.47 o 
  -7  17   5        6.41       89.09     88.11 o 
  -6  17   5     2221.73     2495.33    147.96 o 
  -5  17   5     1143.52     1149.79    115.41 o 
  -4  17   5        5.14       -7.00     91.09 o 
  -3  17   5      525.43      642.32    101.17 o 
  -2  17   5      976.81      821.65    105.12 o 
  -1  17   5     1935.65     1632.86    126.26 o 
   0  17   5    14834.27    15771.20    332.71 o 
   1  17   5      118.50      134.31     92.70 o 
   2  17   5      591.34      534.09    103.71 o 
   3  17   5     4516.33     4987.17    289.54 o 
   4  17   5     2171.10     2464.00    227.35 o 
   5  17   5      304.90      461.85    134.07 o 
   6  17   5     2200.43     2054.25    196.49 o 
   7  17   5      349.83      148.56    138.88 o 
   8  17   5     1607.41     1644.88    279.09 o 
   9  17   5       33.25      350.46    145.72 o 
  10  17   5     9638.84    10982.21    401.05 o 
  11  17   5      445.90      262.23    157.86 o 
  12  17   5        4.70      -43.81    142.68 o 
  13  17   5      718.74      508.40    161.09 o 
  14  17   5     2320.65     2540.20    255.97 o 
  15  17   5       18.82       14.03    165.11 o 
  16  17   5      504.96      215.32    177.48 o 
 -15  18   5     1082.52     1009.41    282.05 o 
 -14  18   5     1048.91      876.77    199.79 o 
 -13  18   5      290.32      352.94    181.73 o 
 -12  18   5       40.17     -109.23    153.13 o 
 -11  18   5     4597.42     4425.53    352.26 o 
 -10  18   5       36.42       -7.96    123.43 o 
  -9  18   5      166.56      107.80    122.37 o 
  -8  18   5      131.02      145.45    108.23 o 
  -7  18   5     2299.24     2422.77    169.04 o 
  -6  18   5       90.28      -43.19    102.86 o 
  -5  18   5        4.61      -19.80     89.45 o 
  -4  18   5     4924.02     5734.70    203.49 o 
  -3  18   5     1326.99     1094.74    141.40 o 
  -2  18   5      193.32      239.05     95.36 o 
  -1  18   5     1895.44     2088.20    143.32 o 
   0  18   5      147.19      111.88     94.32 o 
   1  18   5       95.03       31.86     91.04 o 
   2  18   5       42.79       95.42     93.16 o 
   3  18   5     1023.92      677.11    121.77 o 
   4  18   5       35.71      118.95     95.05 o 
   5  18   5      103.89       21.96     97.58 o 
   6  18   5       72.75      -18.15    100.68 o 
   7  18   5     1737.10     1871.99    204.06 o 
   8  18   5      152.53      256.25    174.79 o 
   9  18   5     5088.28     6374.60    434.10 o 
  10  18   5        8.73      117.64    153.88 o 
  11  18   5      684.31      661.09    179.21 o 
  12  18   5     1228.78     1424.98    210.74 o 
  13  18   5       55.58      189.99    183.47 o 
  14  18   5        1.02       79.48    189.04 o 
  15  18   5        2.06      180.65    195.24 o 
 -14  19   5      404.81      409.85    188.28 o 
 -13  19   5        3.07       40.42    163.63 o 
 -12  19   5     1981.43     1752.94    241.57 o 
 -11  19   5      266.67      487.02    219.86 o 
 -10  19   5        4.78     -161.79    183.85 o 
  -9  19   5      167.14      -88.94    126.81 o 
  -8  19   5      884.93     1077.97    165.66 o 
  -7  19   5      258.30      525.14    122.33 o 
  -6  19   5      136.68      117.16    111.32 o 
  -5  19   5      665.52      474.14    122.41 o 
  -4  19   5     1698.62     1969.97    161.82 o 
  -3  19   5      288.92      431.40    113.78 o 
  -2  19   5     9928.76    10298.45    276.52 o 
  -1  19   5      106.00      157.80    102.58 o 
   0  19   5      370.77      247.50    106.99 o 
   1  19   5     1434.46     1412.35    140.26 o 
   2  19   5      959.89      595.53    117.22 o 
   3  19   5      566.78      529.55    114.02 o 
   4  19   5      817.75      875.55    125.79 o 
   5  19   5     1889.13     2060.39    163.17 o 
   6  19   5      455.51      304.80    118.06 o 
   7  19   5      118.74      132.68    147.35 o 
   8  19   5     2370.49     2273.24    230.52 o 
   9  19   5      248.85      250.03    159.79 o 
  10  19   5        0.55     -121.47    145.77 o 
  11  19   5      174.09      213.37    170.59 o 
  12  19   5       64.38      -54.31    163.02 o 
  13  19   5       12.52      195.85    197.71 o 
  14  19   5      291.91      402.34    209.08 o 
 -12  20   5       23.59      220.16    183.98 o 
 -11  20   5      435.73      208.21    214.81 o 
 -10  20   5      229.21      206.49    217.08 o 
  -9  20   5      419.27      272.08    235.79 o 
  -8  20   5       61.56       66.66    186.08 o 
  -7  20   5     4058.77     4334.49    222.99 o 
  -6  20   5       57.04      104.54    119.96 o 
  -5  20   5     4326.22     4262.64    221.02 o 
  -4  20   5      103.48       93.77    116.76 o 
  -3  20   5      951.71     1082.01    145.94 o 
  -2  20   5      324.40      180.44    119.49 o 
  -1  20   5     1194.68     1012.29    152.85 o 
   0  20   5      166.46      128.28    107.25 o 
   1  20   5      126.86      141.79    108.27 o 
   2  20   5      625.18      623.15    121.68 o 
   3  20   5      646.50      517.69    120.47 o 
   4  20   5      532.06      332.09    139.79 o 
   5  20   5     4488.00     4667.61    224.00 o 
   6  20   5      143.27      -29.71    144.35 o 
   7  20   5     1412.72     1271.11    201.73 o 
   8  20   5       12.67       38.96    189.39 o 
   9  20   5     1939.32     1713.00    220.73 o 
  10  20   5      893.05      639.49    191.07 o 
  11  20   5      944.11      442.52    196.42 o 
  12  20   5      265.77      286.59    197.01 o 
 -11  21   5       62.17      220.78    178.69 o 
 -10  21   5       28.08      102.43    223.94 o 
  -9  21   5        5.77     -157.31    208.44 o 
  -8  21   5     1447.37     1376.15    264.59 o 
  -7  21   5      820.32     1329.44    267.77 o 
  -6  21   5     1838.30     1341.95    249.66 o 
  -5  21   5      234.21      252.76    169.51 o 
  -4  21   5     1468.37     2239.58    238.72 o 
  -3  21   5     1073.02     1212.95    156.97 o 
  -2  21   5      940.55      855.63    145.02 o 
  -1  21   5     1223.12     1279.35    239.04 o 
   0  21   5      490.07      571.09    136.00 o 
   1  21   5      286.82      115.06    123.43 o 
   2  21   5     1391.21     1061.12    147.94 o 
   3  21   5      798.47      935.00    172.88 o 
   4  21   5     4561.58     5695.83    472.77 o 
   5  21   5       24.72      -15.61    156.55 o 
   6  21   5      210.16      217.54    165.35 o 
   7  21   5     2445.81     2523.53    251.26 o 
   8  21   5     2316.68     2192.49    283.73 o 
   9  21   5       92.31      -44.38    157.85 o 
  10  21   5        7.00     -243.77    157.42 o 
  11  21   5      123.44      229.75    186.61 o 
  -9  22   5        0.55      188.52    228.16 o 
  -8  22   5       49.16      137.86    227.43 o 
  -7  22   5       46.69       -0.28    213.47 o 
  -6  22   5       15.41      -72.17    162.62 o 
  -5  22   5      168.19       24.60    169.40 o 
  -4  22   5      375.47      388.61    180.50 o 
  -3  22   5     1023.06     1159.00    226.14 o 
  -2  22   5     1001.26      903.03    201.91 o 
  -1  22   5      970.66      885.05    195.83 o 
   0  22   5      305.84      341.54    173.63 o 
   1  22   5       71.81      -20.86    152.78 o 
   2  22   5       60.30      165.05    169.03 o 
   3  22   5      507.77      389.48    195.41 o 
   4  22   5       47.39      187.22    185.20 o 
   5  22   5     2856.28     2936.81    403.57 o 
   6  22   5      494.65      402.76    186.73 o 
   7  22   5      688.08      500.28    189.90 o 
   8  22   5      358.15      464.85    188.57 o 
   9  22   5      645.43      556.71    193.73 o 
  -6  23   5     1162.02     1085.30    431.11 o 
  -5  23   5      169.32       66.47    174.21 o 
  -4  23   5      218.62      272.91    189.39 o 
  -3  23   5       65.89       26.35    214.12 o 
  -2  23   5     2370.52     2527.76    263.87 o 
  -1  23   5       62.03      -89.21    165.22 o 
   0  23   5        2.08       78.89    172.95 o 
   1  23   5      353.16      265.03    172.89 o 
   2  23   5      537.07      499.19    240.51 o 
   3  23   5       51.24        9.27    185.79 o 
   4  23   5      403.03      831.54    227.72 o 
   5  23   5      433.10      443.72    376.31 o 
   6  23   5        0.02      186.71    201.10 o 
   0   0   6   135013.98   143886.09   5048.27 o 
   0   1   6     1170.16     1368.70    110.35 o 
   1   1   6    23601.21    27667.87    574.82 o 
  -1   2   6     1161.37     1198.59     93.17 o 
   0   2   6     9282.78     9796.22    241.74 o 
   1   2   6      260.20      248.20     66.03 o 
   2   2   6     5072.96     5468.68    288.75 o 
  -2   3   6     8668.21     9808.84    285.10 o 
  -1   3   6     9619.27    10761.18    258.40 o 
   0   3   6     4395.28     3591.49    183.25 o 
   1   3   6      864.49      721.44     79.50 o 
   2   3   6       48.61      103.77     54.42 o 
   3   3   6    23661.89    23923.34    466.90 o 
  -3   4   6     8879.51     9646.96    252.66 o 
  -2   4   6    19539.53    22016.71    517.99 o 
  -1   4   6        8.15       32.72     55.96 o 
   0   4   6     1663.77     1912.24    138.74 o 
   1   4   6    11002.34    11641.01    251.75 o 
   2   4   6     5873.55     7236.48    185.87 o 
   3   4   6      334.39      600.46     79.77 o 
   4   4   6    30953.39    29606.40    500.50 o 
  -4   5   6        2.04       16.09     58.66 o 
  -3   5   6       75.18       77.77     50.18 o 
  -2   5   6     4632.29     5110.54    170.35 o 
  -1   5   6     2007.21     2102.64    146.51 o 
   0   5   6    10608.09    11436.18    311.38 o 
   1   5   6    15048.48    14681.69    334.04 o 
   2   5   6     6032.38     6194.89    191.42 o 
   3   5   6    37450.52    39018.54    704.83 o 
   4   5   6      456.27      326.70     73.31 o 
   5   5   6    70791.25    70457.65   1180.87 o 
  -5   6   6       28.04       49.50     68.23 o 
  -4   6   6      891.81      619.12    185.13 o 
  -3   6   6    11679.80    11460.90    385.56 o 
  -2   6   6    15340.36    16028.64    475.92 o 
  -1   6   6     3241.22     2980.97    191.40 o 
   0   6   6     2388.60     3108.29    139.01 o 
   1   6   6     8451.81     8771.60    237.66 o 
   2   6   6    10783.55    10775.65    311.98 o 
   3   6   6      690.88      846.76     89.05 o 
   4   6   6    45960.43    46627.94    825.40 o 
   5   6   6       87.89      189.64     84.39 o 
   6   6   6    19322.96    19678.72    388.26 o 
  -6   7   6      207.81      192.82     66.77 o 
  -5   7   6     4062.13     3868.14    260.14 o 
  -4   7   6     9406.29     9606.45    274.58 o 
  -3   7   6    22002.33    23672.53    511.95 o 
  -2   7   6      679.69      453.10    114.42 o 
  -1   7   6    14531.13    14057.20    439.00 o 
   0   7   6     4351.70     4466.96    214.12 o 
   1   7   6    31366.24    31811.41    601.24 o 
   2   7   6      284.89       51.01     63.75 o 
   3   7   6       79.93      169.54     69.57 o 
   4   7   6     5552.93     5280.93    140.01 o 
   5   7   6     3204.94     3385.82    115.92 o 
   6   7   6      576.32      415.87     66.08 o 
   7   7   6     5612.33     5791.01    188.29 o 
  -7   8   6     2427.37     2117.84    128.12 o 
  -6   8   6       14.13        9.33     66.32 o 
  -5   8   6     2905.34     2807.07    131.68 o 
  -4   8   6      332.91      268.65     68.27 o 
  -3   8   6      948.92      903.65     89.44 o 
  -2   8   6      753.27      692.04     93.61 o 
  -1   8   6     2142.16     1961.75    291.14 o 
   0   8   6      789.21      808.74     78.19 o 
   1   8   6     1891.14     1796.50     97.86 o 
   2   8   6     1375.65     1209.01     76.02 o 
   3   8   6       25.94       37.34     46.73 o 
   4   8   6       46.27       33.47     53.23 o 
   5   8   6     3204.90     3295.01    125.76 o 
   6   8   6      946.82      877.01    100.47 o 
   7   8   6      342.57      503.25     86.16 o 
   8   8   6      879.70      754.66     99.79 o 
  -8   9   6       34.08      -15.08     77.22 o 
  -7   9   6        9.11      -63.53     67.22 o 
  -6   9   6      933.65      837.42    103.74 o 
  -5   9   6      462.19      411.50     91.70 o 
  -4   9   6      383.58      329.73     75.23 o 
  -3   9   6       42.57       35.82     65.13 o 
  -2   9   6       43.55       17.64     60.92 o 
  -1   9   6    58022.96    56593.47    974.75 o 
   0   9   6     2292.34     2068.33    105.46 o 
   1   9   6     5352.99     5389.79    221.29 o 
   2   9   6     8454.64     7822.68    206.28 o 
   3   9   6     2165.45     2401.31    107.41 o 
   4   9   6      275.85      252.84     63.29 o 
   5   9   6     4231.57     4384.09    150.12 o 
   6   9   6     1549.04     1825.87    109.32 o 
   7   9   6     2628.16     2546.66    207.53 o 
   8   9   6     1464.63     1608.13    129.37 o 
   9   9   6     5684.56     5379.54    314.73 o 
  -9  10   6        0.48       57.81     88.50 o 
  -8  10   6     4291.80     4271.32    189.85 o 
  -7  10   6      267.75       90.56     81.82 o 
  -6  10   6     2930.68     2555.11    162.96 o 
  -5  10   6     3093.15     2773.93    162.37 o 
  -4  10   6     1378.80     1155.39    143.64 o 
  -3  10   6     1392.70     1519.36    112.90 o 
  -2  10   6     7173.78     7846.87    212.83 o 
  -1  10   6        0.53       57.95     76.21 o 
   0  10   6    17644.04    18128.17    404.17 o 
   1  10   6     1474.44     1329.58    118.14 o 
   2  10   6     1185.08     1295.16    123.00 o 
   3  10   6     4849.79     4897.01    174.24 o 
   4  10   6     3863.82     3799.76    172.60 o 
   5  10   6     3217.90     2895.90    162.27 o 
   6  10   6    13500.39    13455.59    386.11 o 
   7  10   6      604.55      631.17    103.81 o 
   8  10   6    16997.25    16729.32    388.87 o 
   9  10   6        1.12       14.50    100.63 o 
  10  10   6     5854.67     5776.16    226.75 o 
 -10  11   6     3859.38     3952.40    199.69 o 
  -9  11   6     2351.48     2659.85    170.69 o 
  -8  11   6      759.62      625.75    121.43 o 
  -7  11   6    21783.20    21981.93    472.54 o 
  -6  11   6     3358.82     3289.04    168.38 o 
  -5  11   6     4193.14     4385.14    185.57 o 
  -4  11   6      486.08      461.00     93.55 o 
  -3  11   6     6412.30     6733.31    219.94 o 
  -2  11   6     4082.51     3918.58    246.35 o 
  -1  11   6    13237.83    13173.77    296.15 o 
   0  11   6      216.67       85.86     84.96 o 
   1  11   6     1970.56     1990.07    195.52 o 
   2  11   6      114.86       47.18     80.64 o 
   3  11   6     7526.72     7470.40    216.31 o 
   4  11   6       49.62       52.26     74.19 o 
   5  11   6    13189.21    13417.46    333.18 o 
   6  11   6     3887.74     3984.68    338.72 o 
   7  11   6       28.12       89.92     98.57 o 
   8  11   6       56.31      -31.55    101.46 o 
   9  11   6    11845.04    11823.48    399.25 o 
  10  11   6     2237.58     1969.77    185.64 o 
  11  11   6     4582.03     4066.76    242.84 o 
 -11  12   6      231.79      124.50    142.33 o 
 -10  12   6      505.94      509.07    119.07 o 
  -9  12   6      340.06      321.12    104.68 o 
  -8  12   6     1251.04     1008.35    151.05 o 
  -7  12   6     3584.93     3496.99    182.33 o 
  -6  12   6     1599.07     1312.54    132.00 o 
  -5  12   6      635.28      304.54    147.23 o 
  -4  12   6     4659.75     4572.45    242.72 o 
  -3  12   6     1479.90     1601.60    123.38 o 
  -2  12   6     1318.12     1259.85    131.24 o 
  -1  12   6      822.99      817.75    108.37 o 
   0  12   6        2.13       -3.85     82.85 o 
   1  12   6       14.63      -63.64     81.75 o 
   2  12   6     1513.19     1283.98    160.50 o 
   3  12   6     3447.87     3331.69    224.31 o 
   4  12   6    22949.62    22976.42    547.12 o 
   5  12   6     1557.65     1377.64    144.14 o 
   6  12   6    13750.19    14017.08    399.76 o 
   7  12   6     1762.61     1807.94    171.26 o 
   8  12   6      371.30      354.16    125.39 o 
   9  12   6      261.14      315.00    168.14 o 
  10  12   6        8.90       70.16    116.98 o 
  11  12   6      213.33      -17.35    115.84 o 
  12  12   6      734.35      536.30    232.63 o 
 -12  13   6     1972.71     1545.16    314.08 o 
 -11  13   6     1416.46     1645.23    194.50 o 
 -10  13   6      230.07      138.18    110.14 o 
  -9  13   6       18.49      -48.91    102.18 o 
  -8  13   6     1543.51     1732.57    155.88 o 
  -7  13   6       54.73      143.39    100.53 o 
  -6  13   6        2.47      -64.36     91.00 o 
  -5  13   6     6407.90     6510.50    241.50 o 
  -4  13   6     2544.71     2343.60    174.16 o 
  -3  13   6      213.60      148.37     85.33 o 
  -2  13   6     2712.79     2414.07    145.55 o 
  -1  13   6      190.91      101.39     82.38 o 
   0  13   6      354.43      185.88     86.65 o 
   1  13   6       13.58      -71.68     86.97 o 
   2  13   6      237.99      205.44     98.94 o 
   3  13   6      865.20      689.63    120.39 o 
   4  13   6     4425.24     5381.96    246.16 o 
   5  13   6     5047.25     5002.52    238.48 o 
   6  13   6      775.48      727.65    132.93 o 
   7  13   6      195.56       11.35    103.32 o 
   8  13   6     5420.24     4647.66    248.63 o 
   9  13   6      302.45      426.26    137.27 o 
  10  13   6     2579.98     2607.71    367.61 o 
  11  13   6       21.93      179.56    131.36 o 
  12  13   6      689.31      485.60    153.99 o 
  13  13   6      479.54      206.25    146.29 o 
 -13  14   6     2560.76     2313.36    231.97 o 
 -12  14   6     4455.13     4668.33    296.06 o 
 -11  14   6      377.40      325.43    153.57 o 
 -10  14   6       29.39      -99.72    108.18 o 
  -9  14   6     1666.74     1331.19    166.86 o 
  -8  14   6        1.75       25.47    103.69 o 
  -7  14   6      109.15      -19.09    101.76 o 
  -6  14   6    24296.32    24782.27    537.15 o 
  -5  14   6     1611.39     1620.89    140.86 o 
  -4  14   6       51.32       37.96     89.15 o 
  -3  14   6     2680.19     2716.69    159.60 o 
  -2  14   6     1953.95     1989.83    142.87 o 
  -1  14   6      217.44      142.11     90.60 o 
   0  14   6        9.15       48.34     83.78 o 
   1  14   6     3444.01     3301.89    168.46 o 
   2  14   6       13.07      -47.71     82.61 o 
   3  14   6      151.12      185.84    113.05 o 
   4  14   6    18747.76    19790.47    516.52 o 
   5  14   6      423.59      279.77    119.29 o 
   6  14   6      219.90       93.70    134.25 o 
   7  14   6     1292.91      968.75    181.58 o 
   8  14   6     1574.93     1533.57    176.91 o 
   9  14   6      429.07      369.69    138.17 o 
  10  14   6       29.83      -23.79    124.64 o 
  11  14   6      180.26      210.66    136.34 o 
  12  14   6     2144.15     2294.96    260.61 o 
  13  14   6      920.93      681.02    214.88 o 
  14  14   6        2.21       88.28    154.09 o 
 -14  15   6      264.70      270.88    149.90 o 
 -13  15   6     4030.64     3680.89    279.25 o 
 -12  15   6       62.33      174.87    201.16 o 
 -11  15   6     8724.93    10296.47    568.84 o 
 -10  15   6      691.30      179.86    148.26 o 
  -9  15   6     4715.85     4645.73    262.82 o 
  -8  15   6       83.78       -0.77    111.53 o 
  -7  15   6     5091.45     5222.79    239.60 o 
  -6  15   6      147.13       10.08    122.25 o 
  -5  15   6     2795.83     2086.08    157.87 o 
  -4  15   6     3008.27     2816.82    257.08 o 
  -3  15   6     3309.65     3388.07    195.44 o 
  -2  15   6       23.36      -34.24     91.64 o 
  -1  15   6     1578.62     1734.59    193.46 o 
   0  15   6        1.74       77.58     90.46 o 
   1  15   6     1582.06     1515.87    137.20 o 
   2  15   6      305.40      223.24    101.46 o 
   3  15   6    12491.30    12673.88    349.18 o 
   4  15   6        5.98      -75.12     97.24 o 
   5  15   6     4978.13     4978.44    705.04 o 
   6  15   6     1226.59     1451.09    522.01 o 
   7  15   6      803.87      555.62    169.96 o 
   8  15   6      176.10      241.06    297.93 o 
   9  15   6      571.73      501.37    167.97 o 
  10  15   6      475.39      395.80    254.21 o 
  11  15   6        3.52       99.83    138.63 o 
  12  15   6       17.52      -44.95    121.38 o 
  13  15   6     3832.82     4342.02    280.01 o 
  14  15   6      217.28        5.84    138.19 o 
  15  15   6      695.75      557.76    180.06 o 
 -15  16   6      386.18      308.78    167.04 o 
 -14  16   6      635.52      321.62    172.13 o 
 -13  16   6       20.55       75.22    180.77 o 
 -12  16   6      907.62     1077.32    199.69 o 
 -11  16   6      501.67      432.86    169.20 o 
 -10  16   6     3067.14     2712.33    244.22 o 
  -9  16   6      191.00      -32.69    117.99 o 
  -8  16   6     2534.42     2737.06    289.92 o 
  -7  16   6      235.34       38.52    107.06 o 
  -6  16   6     6130.07     6671.11    349.93 o 
  -5  16   6      392.29      530.34    118.48 o 
  -4  16   6      330.07      308.70    107.65 o 
  -3  16   6      920.93     1030.38    133.66 o 
  -2  16   6     8174.08     8240.15    273.94 o 
  -1  16   6      363.49      249.98    107.30 o 
   0  16   6    18907.82    19238.91    427.13 o 
   1  16   6      135.92       91.33    103.78 o 
   2  16   6        5.26      -50.02    101.49 o 
   3  16   6     2340.99     2280.25    230.66 o 
   4  16   6     8429.16     8624.54    294.14 o 
   5  16   6     1241.68      985.01    159.59 o 
   6  16   6       16.84      159.89    126.89 o 
   7  16   6     1581.22     1570.21    183.30 o 
   8  16   6      863.29      625.23    156.63 o 
   9  16   6        0.24      132.97    136.68 o 
  10  16   6     7015.97     7489.31    359.72 o 
  11  16   6        1.61      129.63    156.47 o 
  12  16   6      724.02      666.41    155.67 o 
  13  16   6      195.31       11.04    135.17 o 
  14  16   6     3354.41     3137.91    239.74 o 
  15  16   6      766.14      865.19    197.83 o 
  16  16   6     2046.76     1879.08    330.51 o 
 -16  17   6        0.25      -68.83    173.68 o 
 -15  17   6      732.28      240.06    180.17 o 
 -14  17   6      102.64      138.43    171.10 o 
 -13  17   6        4.51      -11.01    157.34 o 
 -12  17   6      565.27      461.40    200.85 o 
 -11  17   6      813.26     1031.17    253.35 o 
 -10  17   6       91.18      -89.36    169.86 o 
  -9  17   6      142.70      163.08    122.78 o 
  -8  17   6      362.22      444.67    131.03 o 
  -7  17   6     3235.32     2906.87    204.83 o 
  -6  17   6      827.10      552.71    131.52 o 
  -5  17   6      330.23      372.52    122.73 o 
  -4  17   6      638.67      799.56    136.08 o 
  -3  17   6      247.64      -89.82    100.76 o 
  -2  17   6     1893.02     1918.60    191.96 o 
  -1  17   6     3518.10     3130.50    214.33 o 
   0  17   6     1792.29     1648.05    161.98 o 
   1  17   6     7931.44     7971.05    338.44 o 
   2  17   6       27.64       24.67    116.80 o 
   3  17   6     2123.64     1958.35    176.50 o 
   4  17   6     1670.24     1596.13    169.61 o 
   5  17   6       35.79      -63.37    121.10 o 
   6  17   6      137.77      230.63    133.48 o 
   7  17   6      474.63      337.96    148.14 o 
   8  17   6      131.68      159.82    139.96 o 
   9  17   6    10831.17    11883.99    847.71 o 
  10  17   6       32.84      154.81    151.34 o 
  11  17   6     2952.76     2421.29    235.45 o 
  12  17   6      224.25      264.74    162.26 o 
  13  17   6      614.97      610.95    183.91 o 
  14  17   6      557.78      976.34    225.84 o 
  15  17   6        3.50       42.34    170.93 o 
  16  17   6       43.87       33.82    173.90 o 
 -14  18   6      131.49      -19.36    172.68 o 
 -13  18   6        2.75       -8.28    167.31 o 
 -12  18   6     1430.44     1336.69    255.75 o 
 -11  18   6      235.43      441.96    216.27 o 
 -10  18   6      739.93      616.00    223.28 o 
  -9  18   6      369.48      373.74    200.81 o 
  -8  18   6       14.19       15.41    145.27 o 
  -7  18   6      343.55      241.36    125.55 o 
  -6  18   6     1186.25     1045.16    162.25 o 
  -5  18   6      492.68      486.69    129.01 o 
  -4  18   6        6.66        9.04    113.17 o 
  -3  18   6       82.03       20.65    113.08 o 
  -2  18   6     4000.06     3994.27    233.86 o 
  -1  18   6       25.89      -45.51    110.73 o 
   0  18   6      623.26      564.35    127.47 o 
   1  18   6      768.93      978.52    154.62 o 
   2  18   6       56.89      166.79    124.19 o 
   3  18   6        1.83      115.17    122.06 o 
   4  18   6      747.37      632.40    157.74 o 
   5  18   6      230.71      131.01    137.15 o 
   6  18   6      119.42       73.79    137.33 o 
   7  18   6      371.60       68.90    155.93 o 
   8  18   6       97.78     -139.82    141.14 o 
   9  18   6      205.92       40.76    148.75 o 
  10  18   6     4698.45     5449.56    307.74 o 
  11  18   6      264.56      138.55    160.86 o 
  12  18   6       51.95      -75.86    159.27 o 
  13  18   6        4.98      -14.91    162.40 o 
  14  18   6       72.09       39.66    195.95 o 
 -13  19   6      149.03     -133.69    165.73 o 
 -12  19   6      864.21      853.46    240.26 o 
 -11  19   6     2868.14     2903.50    323.75 o 
 -10  19   6      173.69      208.02    208.28 o 
  -9  19   6      702.58      371.29    206.46 o 
  -8  19   6        2.78       27.84    177.16 o 
  -7  19   6      115.51      277.47    159.40 o 
  -6  19   6      205.35      321.22    154.07 o 
  -5  19   6      707.21      467.56    160.39 o 
  -4  19   6        4.23       -4.54    120.20 o 
  -3  19   6     2223.97     2067.82    179.33 o 
  -2  19   6      346.50      300.85    131.88 o 
  -1  19   6     3018.41     2976.21    202.75 o 
   0  19   6     1034.83     1000.73    163.01 o 
   1  19   6      773.33      802.30    154.28 o 
   2  19   6      304.68      327.76    136.05 o 
   3  19   6     3253.12     3206.73    222.22 o 
   4  19   6      378.68      391.28    156.82 o 
   5  19   6     1331.36     1221.50    189.87 o 
   6  19   6      785.71      687.31    173.74 o 
   7  19   6     2109.55     2001.24    393.91 o 
   8  19   6       91.76      149.90    157.04 o 
   9  19   6      149.76       77.63    162.27 o 
  10  19   6      905.99      514.79    176.17 o 
  11  19   6       70.60      180.14    216.53 o 
  12  19   6       11.75       51.90    175.18 o 
  13  19   6       87.87      174.09    199.69 o 
 -12  20   6     2367.95     2021.95    255.63 o 
 -11  20   6      761.70     1235.83    272.21 o 
 -10  20   6       52.20      -69.22    203.51 o 
  -9  20   6        1.13      135.56    207.81 o 
  -8  20   6     1378.35     1255.47    209.94 o 
  -7  20   6      872.57      430.65    203.46 o 
  -6  20   6     3214.82     3777.84    278.74 o 
  -5  20   6      468.86      654.13    182.51 o 
  -4  20   6     2364.84     2582.68    243.86 o 
  -3  20   6      645.76      459.92    205.47 o 
  -2  20   6     5779.96     5967.52    335.98 o 
  -1  20   6      358.63      255.64    145.43 o 
   0  20   6        2.71     -111.46    142.74 o 
   1  20   6      180.08      350.59    147.82 o 
   2  20   6       37.68       -5.47    127.90 o 
   3  20   6      602.22      575.85    164.41 o 
   4  20   6      628.74      771.06    177.00 o 
   5  20   6       16.42      -15.77    146.38 o 
   6  20   6       14.02      145.77    158.87 o 
   7  20   6       80.91     -172.49    149.64 o 
   8  20   6     1795.38     1558.74    221.78 o 
   9  20   6      194.89      225.82    173.10 o 
  10  20   6      165.81      114.22    194.98 o 
  11  20   6       38.67      143.01    177.87 o 
  12  20   6     1715.48     2345.45    260.57 o 
 -10  21   6        0.84     -279.56    438.49 o 
  -9  21   6      520.96      820.45    262.30 o 
  -8  21   6       20.31      106.78    212.01 o 
  -7  21   6     2237.33     2083.45    384.16 o 
  -6  21   6      704.49      692.52    201.47 o 
  -5  21   6     2451.13     2906.24    381.14 o 
  -4  21   6      178.00      257.18    177.82 o 
  -3  21   6       72.03      110.03    161.60 o 
  -2  21   6     1019.98     1178.33    203.13 o 
  -1  21   6      244.49      359.06    248.70 o 
   0  21   6        0.08      -89.79    136.62 o 
   1  21   6     2506.79     2424.78    225.69 o 
   2  21   6     1342.60     1181.91    188.11 o 
   3  21   6     2961.58     2841.42    389.05 o 
   4  21   6      234.41      504.27    175.91 o 
   5  21   6     5727.02     6284.66    573.05 o 
   6  21   6       35.05     -128.70    161.03 o 
   7  21   6      487.69      574.86    189.06 o 
   8  21   6      245.68      404.45    182.32 o 
   9  21   6      293.66      248.23    180.47 o 
  10  21   6      211.33      330.30    188.29 o 
  -7  22   6       30.63      -84.99    218.86 o 
  -6  22   6      510.21      411.25    197.81 o 
  -5  22   6       47.26       10.13    171.88 o 
  -4  22   6       89.46      180.80    175.13 o 
  -3  22   6      952.66      510.45    193.33 o 
  -2  22   6     1975.49     1792.63    234.95 o 
  -1  22   6        6.53      181.75    173.58 o 
   0  22   6       13.27     -187.78    159.45 o 
   1  22   6      666.61      638.30    189.22 o 
   2  22   6        4.43     -187.62    170.62 o 
   3  22   6       35.26       65.70    165.87 o 
   4  22   6     7587.00     8835.86    400.91 o 
   5  22   6      226.86      118.97    172.52 o 
   6  22   6       65.82      259.63    181.21 o 
   7  22   6      201.75        3.87    174.18 o 
  -4  23   6      825.74      769.36    258.78 o 
  -3  23   6     2369.26     2453.40    266.92 o 
  -2  23   6       63.91     -245.86    170.55 o 
  -1  23   6      715.77      551.50    283.84 o 
   0  23   6      144.91      206.19    187.61 o 
   1  23   6        6.46     -154.09    170.57 o 
   2  23   6        0.90      140.71    196.44 o 
   3  23   6      312.71      414.39    291.16 o 
   4  23   6      146.10      528.72    216.54 o 
   0   1   7     1327.49      949.88    104.53 o 
   1   1   7     3511.05     3460.28    165.77 o 
  -1   2   7      804.01      925.65     95.37 o 
   0   2   7    17423.37    18208.15    387.03 o 
   1   2   7     6411.81     6388.94    199.20 o 
   2   2   7      342.00      625.08     85.62 o 
  -2   3   7      430.93      300.84     94.06 o 
  -1   3   7     5996.68     5253.02    181.93 o 
   0   3   7     4316.46     5052.11    175.50 o 
   1   3   7    11957.84    12375.66    293.66 o 
   2   3   7        1.49       38.50     54.64 o 
   3   3   7     3818.02     3847.19    139.91 o 
  -3   4   7      830.44     1289.75    135.43 o 
  -2   4   7    28104.29    29317.99    642.71 o 
  -1   4   7     6665.26     6500.33    309.36 o 
   0   4   7     1073.39     1203.75    158.98 o 
   1   4   7     5797.93     5645.19    173.74 o 
   2   4   7     1929.14     1999.05    109.88 o 
   3   4   7     3306.74     3231.57    188.51 o 
   4   4   7      691.46      827.25     80.92 o 
  -4   5   7    14140.96    14385.46    298.69 o 
  -3   5   7    15654.24    16651.48    355.10 o 
  -2   5   7     7036.65     6304.46    202.39 o 
  -1   5   7      339.28      167.23     69.82 o 
   0   5   7    19619.95    20774.10    515.41 o 
   1   5   7    35932.71    35359.18    600.13 o 
   2   5   7      594.59      474.76     76.89 o 
   3   5   7     2853.96     3099.28    150.02 o 
   4   5   7    15061.02    17040.20    381.87 o 
   5   5   7      519.72      401.34     81.82 o 
  -5   6   7    15717.50    15933.20    400.67 o 
  -4   6   7     1471.36     1424.45    115.16 o 
  -3   6   7       33.90       78.41     60.39 o 
  -2   6   7      236.63      185.77     75.14 o 
  -1   6   7    13069.89    12913.34    344.80 o 
   0   6   7     7994.88     7556.97    339.34 o 
   1   6   7     8512.89     8831.33    557.13 o 
   2   6   7     5047.75     5092.92    186.18 o 
   3   6   7     7262.55     7088.80    221.76 o 
   4   6   7     1223.14     1201.16    108.60 o 
   5   6   7    24510.27    23920.76    493.84 o 
   6   6   7     4677.87     4859.13    200.23 o 
  -6   7   7       75.44      -81.64    103.81 o 
  -5   7   7    44262.06    43510.22   1065.64 o 
  -4   7   7       56.24     -110.34     92.53 o 
  -3   7   7     1430.13     1079.80    283.83 o 
  -2   7   7     1109.46     1050.17    105.07 o 
  -1   7   7    24050.94    23760.51    537.96 o 
   0   7   7     7289.27     7626.29    230.91 o 
   1   7   7     2245.33     1823.10    129.29 o 
   2   7   7      266.66      -10.00     85.39 o 
   3   7   7     3092.02     3126.95    154.64 o 
   4   7   7     6859.82     6777.68    221.38 o 
   5   7   7     5299.17     5269.22    198.15 o 
   6   7   7     7635.46     7545.00    257.36 o 
   7   7   7      341.28      194.22    120.53 o 
  -7   8   7      769.47      590.09    166.71 o 
  -6   8   7      427.28       67.92    120.93 o 
  -5   8   7     2746.77     3063.88    234.12 o 
  -4   8   7      381.46      377.99    213.11 o 
  -3   8   7     1069.63     1152.00    161.06 o 
  -2   8   7     3199.68     2593.27    226.21 o 
  -1   8   7       47.85     -106.27    114.52 o 
   0   8   7      158.43      137.86     71.51 o 
   1   8   7     1785.68     1947.28    128.78 o 
   2   8   7     2746.60     2348.54    142.44 o 
   3   8   7      190.94      172.61     73.15 o 
   4   8   7    22436.68    22127.33    475.37 o 
   5   8   7       76.65      104.77     78.55 o 
   6   8   7       88.25      -40.94    109.83 o 
   7   8   7      306.37      151.52    118.99 o 
   8   8   7     3435.66     3139.07    251.02 o 
  -8   9   7     1473.75      883.55    217.32 o 
  -7   9   7    10208.00    10878.92    594.51 o 
  -6   9   7     9363.86     9256.25    393.15 o 
  -5   9   7      168.40      128.01    125.63 o 
  -4   9   7     4281.24     4218.13    266.55 o 
  -3   9   7     9235.89     9076.36    369.74 o 
  -2   9   7     1799.21     1468.58    180.04 o 
  -1   9   7      187.26      286.55    106.63 o 
   0   9   7     5373.95     5729.55    415.02 o 
   1   9   7    25046.24    25674.78    529.30 o 
   2   9   7      322.27      234.85     81.75 o 
   3   9   7     9365.64     9369.75    286.44 o 
   4   9   7      642.58      587.81     99.54 o 
   5   9   7        7.06      -46.60     78.73 o 
   6   9   7     2994.23     3284.85    282.21 o 
   7   9   7     3207.44     3379.63    255.07 o 
   8   9   7       23.59        1.00    129.30 o 
   9   9   7      496.43      187.54    112.92 o 
  -9  10   7     2589.71     2276.80    189.76 o 
  -8  10   7     2892.26     2572.90    296.09 o 
  -7  10   7     5437.41     6005.54    262.73 o 
  -6  10   7     4527.76     4104.82    215.80 o 
  -5  10   7    14318.78    14269.62    658.55 o 
  -4  10   7      353.22      474.32    156.65 o 
  -3  10   7     1705.58     1893.30    365.80 o 
  -2  10   7     1511.56     1487.53    163.87 o 
  -1  10   7    10473.92    10568.19    360.69 o 
   0  10   7     2635.30     2721.30    196.29 o 
   1  10   7     1749.80     1913.08    237.16 o 
   2  10   7     8456.66     8360.16    306.67 o 
   3  10   7     5344.96     4781.51    201.87 o 
   4  10   7     1723.71     1574.80    161.79 o 
   5  10   7     6715.18     6898.74    258.35 o 
   6  10   7     9988.04    10333.54    416.19 o 
   7  10   7     2572.84     2800.93    431.72 o 
   8  10   7       35.34     -152.49    121.38 o 
   9  10   7     1921.83     1966.47    181.34 o 
  10  10   7      733.39     1008.69    131.63 o 
 -10  11   7     1150.63      922.00    133.28 o 
  -9  11   7     5012.58     4668.87    253.49 o 
  -8  11   7     1262.81     1410.95    182.18 o 
  -7  11   7      818.62      746.85    137.64 o 
  -6  11   7     1812.98     1798.82    168.46 o 
  -5  11   7     3641.10     3393.27    203.82 o 
  -4  11   7     1097.75     1250.95    223.05 o 
  -3  11   7     3049.31     2768.11    180.67 o 
  -2  11   7      643.39      772.91    143.99 o 
  -1  11   7    12507.58    12103.43    396.66 o 
   0  11   7    14581.14    14423.31    443.88 o 
   1  11   7      411.71      230.35    116.65 o 
   2  11   7        0.51       14.56    107.13 o 
   3  11   7     8893.95     8813.19    326.46 o 
   4  11   7    17331.19    17550.42    424.80 o 
   5  11   7        6.03      -72.34     90.17 o 
   6  11   7     5274.62     5900.09    411.75 o 
   7  11   7      406.38      346.46    117.73 o 
   8  11   7      162.65      165.51     96.91 o 
   9  11   7      622.20      545.89    117.24 o 
  10  11   7     2268.95     2356.87    170.95 o 
  11  11   7     4028.36     4051.74    211.36 o 
 -11  12   7      510.60      484.17    126.79 o 
 -10  12   7       51.84      209.39    111.11 o 
  -9  12   7       27.84       59.87    101.12 o 
  -8  12   7        7.39      170.39    121.66 o 
  -7  12   7       86.77      167.37    116.24 o 
  -6  12   7    11085.26    10579.32    355.77 o 
  -5  12   7      460.44      425.22    160.97 o 
  -4  12   7      525.06      496.17    122.04 o 
  -3  12   7      236.31       25.35     92.16 o 
  -2  12   7      619.32      466.92    107.46 o 
  -1  12   7     2375.83     2602.59    230.62 o 
   0  12   7      761.65      822.48    118.21 o 
   1  12   7       11.12       46.27    110.57 o 
   2  12   7     5704.80     5193.87    218.25 o 
   3  12   7      257.58      371.58    103.70 o 
   4  12   7     6334.05     6211.45    398.10 o 
   5  12   7     5555.17     5585.50    294.16 o 
   6  12   7      183.30       75.89    105.80 o 
   7  12   7      270.09      134.61    109.22 o 
   8  12   7    10085.29    10432.16    359.48 o 
   9  12   7     2931.49     3297.91    231.88 o 
  10  12   7      370.28      163.71    130.21 o 
  11  12   7     1265.36      798.18    205.20 o 
  12  12   7     2249.23     2069.38    232.51 o 
 -12  13   7      257.35      -60.73    197.61 o 
 -11  13   7      249.89      252.22    142.03 o 
 -10  13   7       14.62       18.50    108.27 o 
  -9  13   7     3203.15     2983.40    223.74 o 
  -8  13   7     2254.75     2101.58    231.33 o 
  -7  13   7      552.88      379.55    141.03 o 
  -6  13   7      320.43      166.48    122.20 o 
  -5  13   7      250.20      410.67    129.93 o 
  -4  13   7      955.18      605.25    124.26 o 
  -3  13   7     6301.77     6208.14    250.88 o 
  -2  13   7       29.88     -133.10     98.55 o 
  -1  13   7      320.26      268.95    103.26 o 
   0  13   7      576.09      487.99    154.17 o 
   1  13   7      512.54      423.90    110.01 o 
   2  13   7      309.81       96.99    106.78 o 
   3  13   7       70.60      -41.64     94.58 o 
   4  13   7     2384.84     2090.40    175.60 o 
   5  13   7       62.46      177.14    129.94 o 
   6  13   7        0.72       13.40    114.95 o 
   7  13   7       67.18      216.60    139.61 o 
   8  13   7      246.26      139.29    118.62 o 
   9  13   7      499.67      393.33    141.00 o 
  10  13   7      673.68      656.43    214.30 o 
  11  13   7      818.08      631.52    191.58 o 
  12  13   7      361.09      440.65    158.67 o 
  13  13   7     3055.90     3065.82    253.57 o 
 -13  14   7      375.49      440.48    172.97 o 
 -12  14   7      156.67      227.87    152.03 o 
 -11  14   7     4455.67     3935.74    271.48 o 
 -10  14   7      798.53      903.34    152.53 o 
  -9  14   7      175.22      270.28    122.08 o 
  -8  14   7     4053.21     3598.94    209.70 o 
  -7  14   7     5013.00     4874.46    286.45 o 
  -6  14   7       57.08        7.71    163.66 o 
  -5  14   7     3404.01     3521.97    213.29 o 
  -4  14   7     5751.25     5295.75    244.64 o 
  -3  14   7     3383.55     3323.83    268.74 o 
  -2  14   7        3.52       13.22    100.07 o 
  -1  14   7     4773.35     4766.22    229.55 o 
   0  14   7     4382.79     4102.43    214.33 o 
   1  14   7       10.29      -50.19    102.49 o 
   2  14   7     2944.67     2841.97    186.74 o 
   3  14   7       17.19      164.27    108.81 o 
   4  14   7      767.76      494.03    129.77 o 
   5  14   7     4332.90     4697.97    291.89 o 
   6  14   7     5056.96     4758.36    295.18 o 
   7  14   7       24.24       -9.09    127.79 o 
   8  14   7      362.98      246.70    146.00 o 
   9  14   7      568.13      428.38    160.31 o 
  10  14   7     2803.22     2640.75    269.38 o 
  11  14   7       72.91      -14.29    135.67 o 
  12  14   7      545.06      459.43    251.29 o 
  13  14   7        3.28     -170.66    138.53 o 
  14  14   7      394.50      328.53    165.91 o 
 -14  15   7      111.06       91.49    166.97 o 
 -13  15   7       78.35       -2.03    279.60 o 
 -12  15   7     2735.64     2474.09    360.85 o 
 -11  15   7     2713.47     2896.14    248.29 o 
 -10  15   7     1201.67     1147.86    195.19 o 
  -9  15   7      431.41      420.26    134.17 o 
  -8  15   7      349.18      149.49    119.25 o 
  -7  15   7     1400.40     1406.97    163.30 o 
  -6  15   7     9017.85     9006.21    395.53 o 
  -5  15   7      741.63      686.59    146.84 o 
  -4  15   7      221.10       55.67    113.51 o 
  -3  15   7     1788.12     1541.00    170.92 o 
  -2  15   7     8168.45     8046.92    300.01 o 
  -1  15   7      196.78      121.38    114.74 o 
   0  15   7     5864.83     6229.74    358.77 o 
   1  15   7      744.30      522.15    129.67 o 
   2  15   7      175.20      113.87    111.30 o 
   3  15   7      130.16       50.01    120.27 o 
   4  15   7    11307.33    10921.80    433.52 o 
   5  15   7     3867.32     4149.60    289.22 o 
   6  15   7     2141.24     1990.00    226.39 o 
   7  15   7      422.81      287.33    149.60 o 
   8  15   7      610.78      584.91    213.38 o 
   9  15   7     3789.19     3811.39    304.30 o 
  10  15   7     1219.86      842.26    208.70 o 
  11  15   7     1388.80     1284.00    221.16 o 
  12  15   7      110.44      101.89    151.20 o 
  13  15   7      135.24     -100.00    149.09 o 
  14  15   7     1323.93     1175.81    279.32 o 
  15  15   7     1844.24     1895.34    239.22 o 
 -15  16   7      282.26       60.53    204.17 o 
 -14  16   7        4.09     -116.16    178.68 o 
 -13  16   7      592.03      588.47    187.83 o 
 -12  16   7     1181.66     1242.31    212.31 o 
 -11  16   7     2886.76     2467.50    245.61 o 
 -10  16   7      507.89      573.33    188.68 o 
  -9  16   7      119.16       81.87    131.25 o 
  -8  16   7     1039.30     1084.20    220.69 o 
  -7  16   7     4716.39     4359.52    221.21 o 
  -6  16   7     6763.84     7053.78    266.63 o 
  -5  16   7     4779.27     4968.31    414.72 o 
  -4  16   7        9.34       48.35    112.88 o 
  -3  16   7      263.02      401.45    132.00 o 
  -2  16   7     3438.43     3824.18    307.71 o 
  -1  16   7     6408.32     6185.23    272.98 o 
   0  16   7      253.30      270.62    154.48 o 
   1  16   7     1310.45     1582.94    171.32 o 
   2  16   7      204.58      225.46    124.43 o 
   3  16   7     7190.28     6559.61    303.32 o 
   4  16   7     2895.03     2406.31    406.84 o 
   5  16   7     7069.30     6769.69    499.36 o 
   6  16   7      334.57      415.34    177.41 o 
   7  16   7        9.23     -138.12    140.31 o 
   8  16   7      689.24      637.55    204.37 o 
   9  16   7     2846.76     2854.84    281.12 o 
  10  16   7      267.02      305.83    179.02 o 
  11  16   7     2463.97     2450.38    295.09 o 
  12  16   7       25.07      -80.10    164.95 o 
  13  16   7     1518.57     1639.99    344.15 o 
  14  16   7     1070.09      947.54    237.37 o 
  15  16   7     1312.63      910.64    219.06 o 
  16  16   7       28.94       55.53    257.42 o 
 -15  17   7       40.13     -147.50    192.75 o 
 -14  17   7        0.60       10.69    195.65 o 
 -13  17   7     1493.41     2012.19    432.45 o 
 -12  17   7      128.60      314.60    203.19 o 
 -11  17   7      118.13      -28.71    188.40 o 
 -10  17   7     1517.08     1298.18    176.57 o 
  -9  17   7      737.22      701.69    159.50 o 
  -8  17   7       25.09      132.54    123.22 o 
  -7  17   7        0.76      -56.77    115.92 o 
  -6  17   7     1651.41     1701.51    167.95 o 
  -5  17   7      540.76      383.77    126.85 o 
  -4  17   7      157.10      190.77    135.10 o 
  -3  17   7      749.53      809.92    270.27 o 
  -2  17   7     1844.65     1901.49    189.64 o 
  -1  17   7      636.48      353.80    135.47 o 
   0  17   7      881.51      933.47    156.05 o 
   1  17   7       25.73     -105.37    119.94 o 
   2  17   7      556.33      265.39    150.30 o 
   3  17   7    10071.40    10674.90    397.01 o 
   4  17   7     3980.65     3689.74    460.55 o 
   5  17   7       70.20     -186.91    144.90 o 
   6  17   7     1755.67     1032.43    204.45 o 
   7  17   7     2159.95     1915.24    559.33 o 
   8  17   7      977.59      731.32    203.09 o 
   9  17   7      433.15      295.33    314.10 o 
  10  17   7     2667.61     2436.64    535.41 o 
  11  17   7      234.92      109.69    225.90 o 
  12  17   7      112.97      156.08    195.55 o 
  13  17   7     1408.77     1003.09    239.18 o 
  14  17   7     2590.15     1962.88    491.11 o 
  15  17   7      372.05      176.11    366.44 o 
 -14  18   7       88.54      165.77    215.90 o 
 -13  18   7       40.04       43.99    206.58 o 
 -12  18   7      116.44      -79.79    179.32 o 
 -11  18   7      313.91     -155.77    184.01 o 
 -10  18   7     1223.10      782.87    239.97 o 
  -9  18   7      111.86     -148.48    122.47 o 
  -8  18   7     1591.98     1487.84    172.57 o 
  -7  18   7      455.88      363.77    135.92 o 
  -6  18   7       32.44      -70.51    114.51 o 
  -5  18   7       80.72      256.86    125.90 o 
  -4  18   7     4345.39     5052.27    239.21 o 
  -3  18   7        2.61      -32.81    115.07 o 
  -2  18   7       17.60      153.54    135.74 o 
  -1  18   7       25.06     -117.79    125.51 o 
   0  18   7     1160.89      800.34    161.03 o 
   1  18   7      136.70      195.62    233.16 o 
   2  18   7       64.29      112.61    139.29 o 
   3  18   7      381.75      424.94    183.84 o 
   4  18   7      450.05      754.17    197.98 o 
   5  18   7      522.00      775.61    202.01 o 
   6  18   7      724.88      711.58    199.51 o 
   7  18   7        9.42      179.52    177.92 o 
   8  18   7      411.30      223.60    183.49 o 
   9  18   7      618.65      531.07    208.68 o 
  10  18   7     2333.57     2649.99    460.67 o 
  11  18   7      522.85      486.94    215.61 o 
  12  18   7     1977.01     2099.92    453.45 o 
  13  18   7        4.50      212.38    211.05 o 
  14  18   7       84.73       78.21    213.03 o 
 -12  19   7      831.56      587.54    235.26 o 
 -11  19   7      230.26      740.82    242.60 o 
 -10  19   7      444.93      689.51    237.95 o 
  -9  19   7     1287.89     1126.33    205.83 o 
  -8  19   7      495.35      428.38    177.81 o 
  -7  19   7     1273.61     1292.04    206.80 o 
  -6  19   7     1180.58     1086.07    163.22 o 
  -5  19   7      901.16      947.57    157.52 o 
  -4  19   7       20.15      -52.89    119.32 o 
  -3  19   7       86.84       75.76    122.74 o 
  -2  19   7      663.23      535.00    165.08 o 
  -1  19   7      872.59      780.78    167.20 o 
   0  19   7       11.66      154.51    138.99 o 
   1  19   7     5644.34     5780.38    493.20 o 
   2  19   7        1.65       76.36    154.88 o 
   3  19   7      120.68      -39.08    161.06 o 
   4  19   7     1157.59     1191.81    227.63 o 
   5  19   7     1011.33      706.17    261.07 o 
   6  19   7      433.33      345.07    190.44 o 
   7  19   7        5.04     -179.01    172.05 o 
   8  19   7       16.44      -55.41    175.13 o 
   9  19   7      878.78      795.22    229.78 o 
  10  19   7       34.42      104.37    245.99 o 
  11  19   7      840.19      740.16    237.54 o 
  12  19   7        0.54      280.08    237.57 o 
 -11  20   7     1249.19      758.74    258.26 o 
 -10  20   7      178.63      156.84    221.16 o 
  -9  20   7       13.01     -251.07    195.30 o 
  -8  20   7      173.13      263.33    182.38 o 
  -7  20   7     2350.16     2440.78    251.10 o 
  -6  20   7      612.37      593.30    181.75 o 
  -5  20   7     1247.52     1295.20    210.82 o 
  -4  20   7      391.16      399.97    178.04 o 
  -3  20   7     1126.32     1036.57    165.55 o 
  -2  20   7     2327.90     2489.56    204.52 o 
  -1  20   7     1812.86     1782.18    204.25 o 
   0  20   7     1906.98     2069.00    209.49 o 
   1  20   7      123.47      219.83    145.24 o 
   2  20   7      654.23      503.53    199.61 o 
   3  20   7     3653.47     4200.06    396.84 o 
   4  20   7      442.82       67.23    185.92 o 
   5  20   7      924.07      478.73    211.45 o 
   6  20   7      472.82      528.37    209.67 o 
   7  20   7      110.39       70.78    189.10 o 
   8  20   7      100.01      177.73    196.77 o 
   9  20   7      735.63      832.55    231.32 o 
  10  20   7     2095.62     1880.35    353.78 o 
  11  20   7      143.36      286.33    233.16 o 
  -8  21   7     1007.28     1069.67    220.03 o 
  -7  21   7     1296.04     1556.09    232.47 o 
  -6  21   7     2319.95     3330.61    286.74 o 
  -5  21   7       51.47      133.93    163.95 o 
  -4  21   7       97.26      159.10    173.23 o 
  -3  21   7      450.93      368.30    211.84 o 
  -2  21   7     1614.20     2112.22    229.37 o 
  -1  21   7     1828.65     2337.59    223.38 o 
   0  21   7     1222.70      936.16    183.99 o 
   1  21   7      504.35      688.21    174.80 o 
   2  21   7      269.08      319.85    172.57 o 
   3  21   7     2719.19     2489.33    252.64 o 
   4  21   7     1687.38     1814.53    232.29 o 
   5  21   7       66.05      -23.18    190.63 o 
   6  21   7     1132.11     1140.58    210.56 o 
   7  21   7      897.38     1247.68    243.73 o 
   8  21   7     1179.72     1565.56    331.46 o 
  -6  22   7      366.71      529.45    198.96 o 
  -5  22   7       21.87      -95.33    173.77 o 
  -4  22   7      808.39      794.35    211.42 o 
  -3  22   7      306.65      322.96    190.47 o 
  -2  22   7      145.89      123.00    177.99 o 
  -1  22   7      700.87      314.03    184.48 o 
   0  22   7      371.45      200.61    175.16 o 
   1  22   7        2.29       33.76    166.32 o 
   2  22   7     2088.69     2349.22    251.40 o 
   3  22   7     1136.03     1361.20    235.59 o 
   4  22   7       15.85      -77.79    262.71 o 
   5  22   7     1727.25     1639.22    315.40 o 
   6  22   7      308.53      371.99    186.55 o 
   0   0   8     3968.41     5435.21    444.62 o 
   0   1   8      124.87       14.34     91.81 o 
   1   1   8      891.55      578.29     99.47 o 
  -1   2   8      389.38      256.77     79.12 o 
   0   2   8      430.63      386.66     83.18 o 
   1   2   8     5735.26     6074.32    204.08 o 
   2   2   8    11126.39    10842.00    261.46 o 
  -2   3   8      538.41      456.60     88.72 o 
  -1   3   8      963.69      710.64     95.35 o 
   0   3   8     4150.80     4031.03    170.25 o 
   1   3   8     2306.49     2437.36    137.11 o 
   2   3   8     4847.44     4597.73    166.43 o 
   3   3   8    17094.66    16329.53    339.66 o 
  -3   4   8      738.25      561.49     93.79 o 
  -2   4   8    15961.03    16226.38    452.90 o 
  -1   4   8     2419.01     2834.87    162.71 o 
   0   4   8    28036.57    28341.24    559.62 o 
   1   4   8       16.06      -31.53     64.25 o 
   2   4   8      319.64      151.96     86.75 o 
   3   4   8      553.15      433.21     78.05 o 
   4   4   8       60.08       47.46     62.60 o 
  -4   5   8       29.35       12.99     66.61 o 
  -3   5   8      301.39      337.19     74.92 o 
  -2   5   8      136.98      149.62     73.68 o 
  -1   5   8    53131.21    53199.08   1149.37 o 
   0   5   8     1058.72      845.61    104.69 o 
   1   5   8    16889.44    18147.03    382.35 o 
   2   5   8     2659.60     2262.81    126.52 o 
   3   5   8      568.01      752.44     88.75 o 
   4   5   8     1525.88     1493.96    106.76 o 
   5   5   8      522.94      482.36     91.91 o 
  -5   6   8     5499.09     5334.39    202.57 o 
  -4   6   8    20170.97    19763.05    386.75 o 
  -3   6   8     2227.67     1973.63    146.23 o 
  -2   6   8      107.74       68.92     82.74 o 
  -1   6   8     2282.05     2430.58    141.66 o 
   0   6   8    44578.83    43597.49    734.13 o 
   1   6   8      438.17      286.56    101.58 o 
   2   6   8     8167.19     7913.18    244.81 o 
   3   6   8      343.12      200.93     80.54 o 
   4   6   8     5684.23     5438.81    206.01 o 
   5   6   8     2513.73     2351.51    145.72 o 
   6   6   8     4358.17     4807.79    246.48 o 
  -6   7   8     3951.27     4418.77    279.88 o 
  -5   7   8     2469.82     2279.17    211.81 o 
  -4   7   8     1478.97     1254.58    174.15 o 
  -3   7   8    20178.15    21006.55    621.59 o 
  -2   7   8      340.94      337.15     97.91 o 
  -1   7   8       47.93      174.35     82.89 o 
   0   7   8      576.77      709.78     99.97 o 
   1   7   8    18470.34    18789.94    427.30 o 
   2   7   8        3.47       -5.04     61.46 o 
   3   7   8     2368.48     2670.29    182.34 o 
   4   7   8      951.84      663.39    101.90 o 
   5   7   8    21288.34    20036.15    452.20 o 
   6   7   8     1551.93     1749.83    172.13 o 
   7   7   8     6197.78     6279.71    331.37 o 
  -7   8   8       56.82        6.17    125.95 o 
  -6   8   8     4694.11     4551.05    532.78 o 
  -5   8   8      185.80      100.83    129.11 o 
  -4   8   8      242.00      269.01    127.87 o 
  -3   8   8     2593.45     2425.52    216.70 o 
  -2   8   8      589.65      413.62    127.61 o 
  -1   8   8       18.15       17.00     93.07 o 
   0   8   8        8.16      -29.23     74.13 o 
   1   8   8     4073.92     4505.76    193.48 o 
   2   8   8    10832.93    10264.36    289.88 o 
   3   8   8      125.67       62.86     74.79 o 
   4   8   8      606.16      393.03     97.24 o 
   5   8   8       63.22       76.02     85.59 o 
   6   8   8     3417.55     3366.90    250.56 o 
   7   8   8      113.19       97.70    126.57 o 
   8   8   8       31.01      113.08    126.39 o 
  -8   9   8     4612.87     4571.42    307.63 o 
  -7   9   8    13470.90    13647.68    509.66 o 
  -6   9   8      678.23      577.28    165.89 o 
  -5   9   8    11943.72    12813.76    482.22 o 
  -4   9   8      652.42      472.98    147.78 o 
  -3   9   8     1159.11     1253.10    185.94 o 
  -2   9   8     2221.40     2360.37    218.54 o 
  -1   9   8     8115.95     7361.35    302.00 o 
   0   9   8      665.93      576.86    132.83 o 
   1   9   8       46.27      105.22    101.61 o 
   2   9   8     7896.62     7767.02    253.59 o 
   3   9   8     4924.28     4990.45    300.78 o 
   4   9   8     1228.49     1315.58    131.13 o 
   5   9   8    16369.93    16173.66    468.34 o 
   6   9   8      261.80      250.57    133.39 o 
   7   9   8      417.88      227.75    146.07 o 
   8   9   8       87.71      140.80    134.36 o 
   9   9   8      640.66      456.35    167.13 o 
  -9  10   8      329.94      317.51    164.94 o 
  -8  10   8       16.92      -34.16    135.39 o 
  -7  10   8       23.12      -47.91    133.94 o 
  -6  10   8    13715.96    14713.73    538.79 o 
  -5  10   8      225.22      373.18    151.90 o 
  -4  10   8     6032.73     5933.83    329.27 o 
  -3  10   8      341.14      171.96    138.05 o 
  -2  10   8     4098.17     3871.92    238.73 o 
  -1  10   8       83.94      284.98    118.41 o 
   0  10   8     2764.26     2713.45    205.15 o 
   1  10   8       12.18      -56.17    100.74 o 
   2  10   8     7539.71     7634.40    429.86 o 
   3  10   8     7033.64     7570.19    308.93 o 
   4  10   8    18881.00    18950.92    514.03 o 
   5  10   8      650.26      559.54    130.88 o 
   6  10   8    11487.37    10949.41    865.59 o 
   7  10   8      974.83      791.73    181.31 o 
   8  10   8     4241.08     4042.30    502.13 o 
   9  10   8       33.06       53.99    146.26 o 
  10  10   8      901.75      778.32    201.66 o 
 -10  11   8     1469.07     1075.13    219.06 o 
  -9  11   8     5414.28     6054.64    631.51 o 
  -8  11   8       51.18     -123.29    143.48 o 
  -7  11   8       92.97       59.46    154.47 o 
  -6  11   8      304.43      384.58    162.11 o 
  -5  11   8     1189.41     1265.91    205.95 o 
  -4  11   8       11.07      -49.66    129.43 o 
  -3  11   8     9495.33     9500.47    409.30 o 
  -2  11   8        1.72        2.07    111.26 o 
  -1  11   8     1518.02     1448.88    178.07 o 
   0  11   8      275.61      462.32    132.85 o 
   1  11   8    14459.34    15684.41    471.61 o 
   2  11   8     1926.66     2077.86    192.38 o 
   3  11   8     1259.55      952.53    156.01 o 
   4  11   8      417.66      536.80    141.67 o 
   5  11   8     5119.73     4910.56    330.44 o 
   6  11   8     2099.65     2053.70    226.96 o 
   7  11   8      713.54      576.07    205.37 o 
   8  11   8      160.67      119.09    148.59 o 
   9  11   8     2417.65     2289.98    468.78 o 
  10  11   8      640.56      403.01    220.31 o 
  11  11   8     3574.14     3507.90    308.46 o 
 -11  12   8       33.21       50.85    176.51 o 
 -10  12   8       66.78     -161.26    156.89 o 
  -9  12   8      680.60      368.96    193.35 o 
  -8  12   8      832.01      649.32    184.30 o 
  -7  12   8     1431.82     1235.72    214.84 o 
  -6  12   8     3346.30     3787.36    305.41 o 
  -5  12   8        0.58       37.26    142.61 o 
  -4  12   8    10410.33     9906.84    440.90 o 
  -3  12   8      382.80      337.92    135.50 o 
  -2  12   8       43.68      -18.29    118.13 o 
  -1  12   8      178.43       14.15    119.48 o 
   0  12   8     1090.07      997.21    163.09 o 
   1  12   8      158.03      106.10    116.14 o 
   2  12   8     4870.08     4931.46    316.97 o 
   3  12   8    14137.96    13851.22    443.48 o 
   4  12   8     3925.41     3774.16    259.71 o 
   5  12   8       22.32       -7.75    176.85 o 
   6  12   8     6946.04     7312.42    499.45 o 
   7  12   8      535.95      310.81    158.31 o 
   8  12   8       19.90      141.75    152.55 o 
   9  12   8       16.20      -18.00    148.66 o 
  10  12   8    11331.09    12202.07    516.99 o 
  11  12   8       11.39      197.84    173.36 o 
  12  12   8      213.60      260.99    193.32 o 
 -12  13   8     1508.95     1099.86    259.24 o 
 -11  13   8     8358.12     9190.46    528.44 o 
 -10  13   8       19.30      -81.35    161.31 o 
  -9  13   8     1311.02     1205.28    233.38 o 
  -8  13   8      511.89      389.12    185.34 o 
  -7  13   8       21.99      103.80    162.86 o 
  -6  13   8       23.04      -30.45    161.42 o 
  -5  13   8     3217.76     3493.34    585.92 o 
  -4  13   8     1797.61     1527.71    198.90 o 
  -3  13   8       12.41      232.22    138.89 o 
  -2  13   8      670.42      511.17    146.26 o 
  -1  13   8     2564.88     2572.03    263.06 o 
   0  13   8     2097.53     2068.97    210.15 o 
   1  13   8      916.56     1016.18    185.69 o 
   2  13   8      810.34      527.21    170.38 o 
   3  13   8     1335.14     1418.03    185.60 o 
   4  13   8     2000.43     2000.97    265.54 o 
   5  13   8     4385.20     3592.39    382.52 o 
   6  13   8      158.21       87.99    192.75 o 
   7  13   8     1115.79      781.68    241.11 o 
   8  13   8       29.26      -97.36    171.69 o 
   9  13   8      394.51      398.08    185.57 o 
  10  13   8       40.51       21.80    175.02 o 
  11  13   8     6321.17     6011.25    392.50 o 
  12  13   8      927.61      315.76    198.62 o 
  13  13   8      110.00      101.40    195.59 o 
 -13  14   8       74.29     -235.16    145.35 o 
 -12  14   8     2783.18     2563.47    318.14 o 
 -11  14   8      496.21      360.04    168.61 o 
 -10  14   8     3026.52     3440.18    265.07 o 
  -9  14   8      473.81      324.51    150.85 o 
  -8  14   8     1599.65     1824.99    260.36 o 
  -7  14   8        4.07     -294.08    147.04 o 
  -6  14   8      222.39      113.08    202.31 o 
  -5  14   8      848.08      429.08    165.45 o 
  -4  14   8      684.79      516.36    163.32 o 
  -3  14   8       75.34       36.37    137.70 o 
  -2  14   8    14058.24    14739.21    490.77 o 
  -1  14   8      253.93      190.75    147.37 o 
   0  14   8     7981.00     8438.77    370.47 o 
   1  14   8      732.17      739.96    166.73 o 
   2  14   8      298.87      367.75    152.17 o 
   3  14   8        5.79      -86.26    131.05 o 
   4  14   8     1461.29     1282.49    261.48 o 
   5  14   8      162.42      -83.89    174.53 o 
   6  14   8      126.92      -54.17    343.87 o 
   7  14   8     1758.96     1671.21    315.97 o 
   8  14   8     1562.79     1450.70    306.41 o 
   9  14   8     2395.92     1781.11    334.99 o 
  10  14   8      156.50      194.74    225.43 o 
  11  14   8       22.11      -69.89    229.52 o 
  12  14   8     1451.70     1480.74    209.95 o 
  13  14   8      769.03      483.85    175.91 o 
  14  14   8     1307.72      958.27    203.00 o 
 -14  15   8        2.46       28.57    178.20 o 
 -13  15   8       34.13      300.05    170.76 o 
 -12  15   8      282.76      290.13    171.31 o 
 -11  15   8     1490.50     1084.10    201.91 o 
 -10  15   8     2922.34     2730.77    284.77 o 
  -9  15   8     1269.29      802.57    181.50 o 
  -8  15   8      186.61      -13.07    160.02 o 
  -7  15   8     4869.82     4887.98    287.41 o 
  -6  15   8     1666.83     1428.61    178.73 o 
  -5  15   8    13321.90    13871.44    497.94 o 
  -4  15   8       45.05       25.11    152.90 o 
  -3  15   8        0.15     -201.20    134.55 o 
  -2  15   8       24.07      -36.44    136.44 o 
  -1  15   8    12844.84    12888.84    463.46 o 
   0  15   8        2.19       33.62    142.63 o 
   1  15   8     2416.41     2307.81    444.68 o 
   2  15   8     1796.89     2038.10    219.50 o 
   3  15   8     1808.37     1632.29    201.00 o 
   4  15   8      137.98      185.06    207.63 o 
   5  15   8     6526.90     6148.70   1099.08 o 
   6  15   8     3366.27     3286.93    393.78 o 
   7  15   8     1923.79     1764.73    326.12 o 
   8  15   8      536.54      514.32    254.18 o 
   9  15   8     6567.21     6941.24    386.53 o 
  10  15   8      251.78      271.03    175.28 o 
  11  15   8     1579.43      838.41    209.05 o 
  12  15   8       68.15      -40.43    165.95 o 
  13  15   8        9.31      -43.59    170.25 o 
  14  15   8       63.82       63.70    168.71 o 
  15  15   8     1229.92      757.63    205.00 o 
 -15  16   8      214.92      225.79    194.15 o 
 -14  16   8      534.10      533.72    198.52 o 
 -13  16   8      129.94       84.27    174.74 o 
 -12  16   8     1233.38     1619.77    235.29 o 
 -11  16   8     1120.87     1220.42    276.38 o 
 -10  16   8     3070.73     2610.75    259.17 o 
  -9  16   8      258.92      256.85    164.25 o 
  -8  16   8     9501.40    10977.63    427.69 o 
  -7  16   8      267.62      365.40    146.29 o 
  -6  16   8     2784.42     2498.30    217.11 o 
  -5  16   8      134.38      225.53    135.66 o 
  -4  16   8     5535.94     5176.70    268.72 o 
  -3  16   8       60.76       60.12    129.24 o 
  -2  16   8     1257.69     1298.46    170.82 o 
  -1  16   8      110.31      -91.61    112.58 o 
   0  16   8      755.18      853.94    190.64 o 
   1  16   8     1725.72     2325.07    238.67 o 
   2  16   8      232.48      150.19    154.71 o 
   3  16   8      255.91      125.83    512.55 o 
   4  16   8    10838.45    10814.41    455.74 o 
   5  16   8      181.67      133.05    307.28 o 
   6  16   8    11473.12    11984.01    483.50 o 
   7  16   8      192.41        3.86    164.55 o 
   8  16   8     6761.21     6268.97    520.48 o 
   9  16   8       64.85       58.72    167.90 o 
  10  16   8     1686.00     1777.27    296.76 o 
  11  16   8      130.90      197.48    185.12 o 
  12  16   8       98.16       18.12    186.50 o 
  13  16   8       16.54     -100.62    197.47 o 
  14  16   8     1518.27     1071.65    242.54 o 
  15  16   8      124.76      198.92    221.56 o 
 -14  17   8        0.28      214.91    234.02 o 
 -13  17   8      136.70       54.29    179.88 o 
 -12  17   8      286.34      553.75    205.78 o 
 -11  17   8     3205.19     3655.04    299.89 o 
 -10  17   8      175.81        0.47    168.76 o 
  -9  17   8       20.58      -14.73    144.45 o 
  -8  17   8      929.81      775.77    184.54 o 
  -7  17   8       49.71      139.14    143.63 o 
  -6  17   8       72.52       -6.48    130.33 o 
  -5  17   8     3474.20     3818.19    268.81 o 
  -4  17   8        8.10       95.84    128.08 o 
  -3  17   8       13.67      222.02    138.65 o 
  -2  17   8       92.30      110.58    128.71 o 
  -1  17   8     3377.73     3499.57    233.46 o 
   0  17   8      468.59      379.33    143.28 o 
   1  17   8     2276.47     2299.44    313.16 o 
   2  17   8        1.89       20.49    128.80 o 
   3  17   8     1414.45     1590.78    229.59 o 
   4  17   8      372.89       60.72    161.76 o 
   5  17   8    12320.10    12832.91    518.23 o 
   6  17   8       12.62       94.04    166.73 o 
   7  17   8       71.86      185.49    174.19 o 
   8  17   8      615.09      682.83    318.40 o 
   9  17   8      351.13      247.86    187.45 o 
  10  17   8        2.66      -31.07    225.46 o 
  11  17   8      743.29      698.65    250.19 o 
  12  17   8      837.77     1171.59    244.04 o 
  13  17   8      843.66     1061.86    253.34 o 
  14  17   8        0.01     -174.81    207.84 o 
 -13  18   8      186.12      279.56    219.17 o 
 -12  18   8      216.86      149.77    220.39 o 
 -11  18   8      109.70      -71.00    198.14 o 
 -10  18   8      116.08       -1.43    138.79 o 
  -9  18   8     1305.28     1150.63    201.48 o 
  -8  18   8     1055.48     1485.15    311.32 o 
  -7  18   8        3.40      137.68    150.88 o 
  -6  18   8     1520.28     1741.61    204.59 o 
  -5  18   8       96.88      127.72    137.07 o 
  -4  18   8      195.58      147.00    144.68 o 
  -3  18   8       76.57      188.41    145.50 o 
  -2  18   8     3810.70     4526.20    335.22 o 
  -1  18   8       22.63       86.70    135.12 o 
   0  18   8      126.85      204.03    138.76 o 
   1  18   8     2044.78     2116.04    207.51 o 
   2  18   8      433.51      242.73    174.61 o 
   3  18   8      103.92      285.93    176.25 o 
   4  18   8      193.73      104.04    173.19 o 
   5  18   8       44.74       37.33    167.88 o 
   6  18   8      722.67      283.42    170.52 o 
   7  18   8      969.21      689.23    287.14 o 
   8  18   8     2691.28     2979.06    303.19 o 
   9  18   8       60.59        3.80    179.70 o 
  10  18   8       87.79      -98.67    203.35 o 
  11  18   8        6.35       28.66    194.13 o 
  12  18   8       28.66      128.73    206.83 o 
  13  18   8       59.80       48.15    208.83 o 
 -11  19   8        6.17       14.46    219.20 o 
 -10  19   8       77.35       73.59    201.98 o 
  -9  19   8      471.91      406.37    185.97 o 
  -8  19   8      230.03      302.64    173.73 o 
  -7  19   8     1522.60     1293.29    208.23 o 
  -6  19   8       50.32      -80.56    148.66 o 
  -5  19   8     2037.78     2392.20    238.69 o 
  -4  19   8        8.85      -20.32    145.18 o 
  -3  19   8        4.92      176.87    144.33 o 
  -2  19   8      688.73      694.98    172.43 o 
  -1  19   8        7.16      -45.21    136.41 o 
   0  19   8     1732.47     1230.25    187.83 o 
   1  19   8     1615.18     1918.53    266.27 o 
   2  19   8      742.96      750.62    209.59 o 
   3  19   8     5525.70     6103.09    534.85 o 
   4  19   8       27.23       48.67    227.96 o 
   5  19   8        1.51      149.18    192.02 o 
   6  19   8        0.79      -21.09    181.29 o 
   7  19   8     2234.83     2304.76    288.99 o 
   8  19   8      292.08      266.02    203.17 o 
   9  19   8      374.76      678.70    259.26 o 
  10  19   8      986.68     1051.93    252.51 o 
  11  19   8      101.20      189.79    205.15 o 
  -9  20   8       12.26      174.00    178.58 o 
  -8  20   8      321.95       10.95    177.73 o 
  -7  20   8       32.03     -103.89    162.11 o 
  -6  20   8     2102.95     2401.54    296.91 o 
  -5  20   8       47.34      257.75    167.07 o 
  -4  20   8     1228.46     1424.54    214.51 o 
  -3  20   8     1216.65     1086.34    195.99 o 
  -2  20   8      559.46      183.13    155.58 o 
  -1  20   8       36.50       89.26    150.15 o 
   0  20   8     3775.77     3993.28    299.35 o 
   1  20   8        8.17       27.02    160.03 o 
   2  20   8     1859.98     1740.05    264.40 o 
   3  20   8       32.89      269.94    191.88 o 
   4  20   8     2487.42     1976.90    278.44 o 
   5  20   8       57.07      170.59    197.62 o 
   6  20   8     1233.93      832.90    228.17 o 
   7  20   8      779.58      810.90    233.97 o 
   8  20   8        2.55      -84.74    195.31 o 
   9  20   8       85.82       44.84    192.98 o 
  -7  21   8     2668.09     2838.15    314.65 o 
  -6  21   8       71.86      127.57    181.48 o 
  -5  21   8      248.64      317.05    224.48 o 
  -4  21   8      124.89     -121.29    201.79 o 
  -3  21   8      463.27      332.53    171.95 o 
  -2  21   8     1956.78     1962.29    235.40 o 
  -1  21   8     5228.64     5280.60    547.79 o 
   0  21   8        1.19      208.79    182.03 o 
   1  21   8     2661.66     2709.00    310.69 o 
   2  21   8       67.92      114.83    201.47 o 
   3  21   8     1725.63     1813.15    363.86 o 
   4  21   8      181.92      193.88    200.14 o 
   5  21   8        5.95      -53.84    212.23 o 
   6  21   8      207.72       78.49    212.19 o 
   7  21   8       11.82       50.14    199.87 o 
  -3  22   8      142.64      427.98    231.31 o 
  -2  22   8      127.13       48.26    212.89 o 
  -1  22   8      245.63      376.75    301.33 o 
   0  22   8     2735.62     2206.47    571.24 o 
   1  22   8       55.42      221.81    207.70 o 
   2  22   8      981.56     1086.98    269.19 o 
   3  22   8       17.03       95.41    211.10 o 
   0   1   9     3735.98     4036.24    201.49 o 
   1   1   9       82.80      -95.46     83.34 o 
  -1   2   9      230.50       79.66     88.35 o 
   0   2   9     2591.96     2470.35    150.39 o 
   1   2   9     6277.32     6321.85    270.29 o 
   2   2   9    12645.40    12430.55    295.35 o 
  -2   3   9     3270.60     3125.53    148.75 o 
  -1   3   9     5991.64     5801.67    214.44 o 
   0   3   9     3601.95     3974.93    181.29 o 
   1   3   9       18.43      -52.06     67.81 o 
   2   3   9     2544.87     2801.13    183.35 o 
   3   3   9      486.30      511.62     87.34 o 
  -3   4   9      158.55      170.78    108.74 o 
  -2   4   9    12590.44    12120.50    290.81 o 
  -1   4   9    20971.04    21997.39    478.77 o 
   0   4   9      227.54       97.44     81.15 o 
   1   4   9     4248.63     4432.49    176.73 o 
   2   4   9     1302.85     1305.66    116.04 o 
   3   4   9     2452.15     2348.54    135.59 o 
   4   4   9      627.44      475.71    117.94 o 
  -4   5   9     9692.55     9857.01    254.44 o 
  -3   5   9     1911.11     1978.18    124.27 o 
  -2   5   9    14327.23    13693.02    650.99 o 
  -1   5   9     2660.24     3280.35    201.20 o 
   0   5   9    44599.81    45213.29    833.54 o 
   1   5   9    14227.39    13747.80    319.64 o 
   2   5   9      153.63      223.18     74.43 o 
   3   5   9      594.39      488.68     88.97 o 
   4   5   9     1031.73     1416.31    130.60 o 
   5   5   9      980.45      830.89     97.98 o 
  -5   6   9    11567.63    11722.21    386.06 o 
  -4   6   9      278.17      289.33    115.75 o 
  -3   6   9    10015.78     9586.20    251.14 o 
  -2   6   9      258.21      136.76     75.53 o 
  -1   6   9    23161.40    23530.31    504.02 o 
   0   6   9     3240.53     3290.07    184.19 o 
   1   6   9      147.60       99.10     75.23 o 
   2   6   9     5293.63     5200.95    208.40 o 
   3   6   9     2078.31     2138.18    149.54 o 
   4   6   9      110.74      -58.51     81.91 o 
   5   6   9    22931.38    22614.25    757.85 o 
   6   6   9       77.39      178.29    116.31 o 
  -6   7   9     1226.28     1401.18    196.55 o 
  -5   7   9    10871.87    10034.81    591.45 o 
  -4   7   9     2891.81     3027.72    246.35 o 
  -3   7   9      714.47      707.92    160.29 o 
  -2   7   9      363.99      204.26    130.26 o 
  -1   7   9     5095.41     5158.11    230.45 o 
   0   7   9     5131.35     5387.24    218.84 o 
   1   7   9     6548.72     6330.12    251.37 o 
   2   7   9    17923.97    16556.88    606.29 o 
   3   7   9     5007.47     5275.25    217.87 o 
   4   7   9     7485.38     8126.46    268.10 o 
   5   7   9     2223.70     2291.16    221.13 o 
   6   7   9    13845.71    13217.81    421.71 o 
   7   7   9      317.51      125.48    134.79 o 
  -7   8   9       27.08       38.82    133.85 o 
  -6   8   9       27.04       43.41    134.66 o 
  -5   8   9     1916.70     1953.46    221.01 o 
  -4   8   9      388.56      339.36    142.48 o 
  -3   8   9       18.63     -132.40    107.71 o 
  -2   8   9      393.21      379.92    205.95 o 
  -1   8   9     4142.07     4007.63    244.27 o 
   0   8   9       21.55      -30.20     95.59 o 
   1   8   9       38.51      162.10    105.58 o 
   2   8   9        2.34      -45.05     99.09 o 
   3   8   9        5.34       29.28     83.67 o 
   4   8   9     8024.16     8095.69    273.96 o 
   5   8   9     2566.94     2210.21    193.25 o 
   6   8   9       25.57       38.83    115.95 o 
   7   8   9     5829.57     5859.88    340.09 o 
   8   8   9      443.33      144.40    149.30 o 
  -8   9   9      505.11      610.18    187.35 o 
  -7   9   9      146.92      -91.31    131.52 o 
  -6   9   9    19452.52    20224.96    658.39 o 
  -5   9   9      124.13      192.81    169.57 o 
  -4   9   9     4483.72     4143.79    531.58 o 
  -3   9   9     6615.35     6587.04    348.27 o 
  -2   9   9      146.63      204.57    130.08 o 
  -1   9   9       11.46      -99.62     98.80 o 
   0   9   9      159.99       62.88    116.43 o 
   1   9   9     5161.01     5050.19    262.30 o 
   2   9   9       10.51      -35.91    112.49 o 
   3   9   9      547.46      413.71    102.19 o 
   4   9   9     8911.52     8402.35    315.44 o 
   5   9   9     4764.63     4558.56    258.61 o 
   6   9   9      138.96      -58.07    117.84 o 
   7   9   9       75.34     -134.60    131.51 o 
   8   9   9     1281.90     1693.69    403.71 o 
   9   9   9      185.52      153.78    156.81 o 
  -9  10   9     3958.84     4153.74    321.48 o 
  -8  10   9      846.48      587.45    234.71 o 
  -7  10   9     7611.01     6881.37    385.28 o 
  -6  10   9     6327.66     6500.00    371.33 o 
  -5  10   9     5859.64     6431.84    561.20 o 
  -4  10   9      377.30      481.16    163.86 o 
  -3  10   9       10.98      -26.18    125.99 o 
  -2  10   9      297.89      382.60    131.93 o 
  -1  10   9       24.25       99.69    119.45 o 
   0  10   9      845.91      777.10    158.78 o 
   1  10   9     8518.14     8306.86    462.17 o 
   2  10   9     2715.57     3013.93    432.29 o 
   3  10   9    17816.49    18350.24    517.32 o 
   4  10   9       44.36       11.09    110.86 o 
   5  10   9     2922.55     2604.74    212.79 o 
   6  10   9      749.43      601.26    170.37 o 
   7  10   9     3744.31     3769.44    294.02 o 
   8  10   9      683.06      825.12    187.99 o 
   9  10   9      142.51      195.15    168.74 o 
  10  10   9       38.35       80.48    159.90 o 
 -10  11   9     1207.97     1835.46    295.84 o 
  -9  11   9      567.14      310.80    183.40 o 
  -8  11   9      911.17      763.41    195.46 o 
  -7  11   9      330.01      428.33    180.55 o 
  -6  11   9     2282.66     2295.64    256.97 o 
  -5  11   9     5891.97     5697.29    356.62 o 
  -4  11   9      193.99      300.17    160.41 o 
  -3  11   9      763.04      661.23    157.33 o 
  -2  11   9     5272.91     5434.66    295.53 o 
  -1  11   9     2931.79     3122.32    258.62 o 
   0  11   9     2605.50     2371.57    286.38 o 
   1  11   9     3890.31     3739.73    247.97 o 
   2  11   9      195.63      -52.91    121.34 o 
   3  11   9       53.20       10.19    114.82 o 
   4  11   9    17574.41    17682.56    629.15 o 
   5  11   9     3384.60     3576.53    305.13 o 
   6  11   9     5196.06     4648.65    724.31 o 
   7  11   9     1973.67     2313.39    249.88 o 
   8  11   9      155.60       -9.31    153.32 o 
   9  11   9      771.46      814.68    264.86 o 
  10  11   9     4234.80     4009.52    333.45 o 
  11  11   9     1377.02     1463.72    249.35 o 
 -11  12   9      743.53      717.72    346.49 o 
 -10  12   9       11.37       40.98    170.58 o 
  -9  12   9      608.49      393.16    188.69 o 
  -8  12   9     2202.47     2226.89    381.70 o 
  -7  12   9      786.87      789.69    210.05 o 
  -6  12   9     2648.29     2796.46    408.39 o 
  -5  12   9     1095.51      893.76    211.95 o 
  -4  12   9     1004.23      784.53    193.72 o 
  -3  12   9     2199.66     2306.76    229.34 o 
  -2  12   9     1980.86     1448.61    218.23 o 
  -1  12   9      876.65     1022.81    304.89 o 
   0  12   9      993.61      734.27    164.99 o 
   1  12   9     7425.12     7855.63    448.88 o 
   2  12   9      393.20      181.09    189.30 o 
   3  12   9     1287.65     1162.69    176.32 o 
   4  12   9      409.94      333.77    166.51 o 
   5  12   9      615.90      312.37    327.79 o 
   6  12   9     1776.87     1758.34    306.97 o 
   7  12   9      157.79      229.34    292.46 o 
   8  12   9     5102.15     4281.89    419.33 o 
   9  12   9     3206.30     2932.52    292.68 o 
  10  12   9      572.57      577.31    205.39 o 
  11  12   9     8490.92     8921.90    479.16 o 
  12  12   9      303.77      280.80    191.72 o 
 -12  13   9      429.90      388.76    224.60 o 
 -11  13   9        6.24     -352.15    182.28 o 
 -10  13   9     6653.77     6836.65    431.19 o 
  -9  13   9     8395.73     8697.17    471.67 o 
  -8  13   9       88.08     -110.91    158.38 o 
  -7  13   9      488.51      273.65    180.74 o 
  -6  13   9     1022.76      856.59    212.71 o 
  -5  13   9        7.00      -72.49    154.49 o 
  -4  13   9      100.31      -62.66    133.78 o 
  -3  13   9       24.31     -119.05    129.20 o 
  -2  13   9     1373.68     1101.41    190.45 o 
  -1  13   9      125.77       63.42    138.04 o 
   0  13   9       58.69       29.64    135.33 o 
   1  13   9     3479.05     3361.85    255.76 o 
   2  13   9     1490.11     1318.60    193.27 o 
   3  13   9      584.55      632.49    199.17 o 
   4  13   9      321.16      404.78    227.17 o 
   5  13   9       65.12      306.79    199.79 o 
   6  13   9     2908.31     2208.11    340.11 o 
   7  13   9     1656.28     1344.05    282.27 o 
   8  13   9      176.62       54.64    338.90 o 
   9  13   9     1727.24     1230.18    462.83 o 
  10  13   9     4827.42     4957.74    475.86 o 
  11  13   9      121.46     -170.75    175.06 o 
  12  13   9      576.87      281.08    324.50 o 
  13  13   9       17.13      179.10    208.11 o 
 -13  14   9       23.42      192.09    215.41 o 
 -12  14   9      350.98      507.37    289.05 o 
 -11  14   9     6118.46     6773.65    629.33 o 
 -10  14   9      244.50      824.43    241.94 o 
  -9  14   9        7.35      -85.22    184.37 o 
  -8  14   9      554.56      480.63    206.81 o 
  -7  14   9       56.31      308.92    187.98 o 
  -6  14   9      477.89      381.02    200.34 o 
  -5  14   9     1322.83     1167.39    245.02 o 
  -4  14   9     1909.45     1890.57    277.39 o 
  -3  14   9       16.49       16.08    140.90 o 
  -2  14   9      251.92       61.02    140.69 o 
  -1  14   9     7932.41     8242.63    413.04 o 
   0  14   9     5870.38     6335.77    337.01 o 
   1  14   9       84.01       -4.33    137.06 o 
   2  14   9     1896.27     1693.66    240.01 o 
   3  14   9      492.71      500.41    194.19 o 
   4  14   9      290.34      316.16    188.76 o 
   5  14   9      962.59      626.90    257.16 o 
   6  14   9     3807.62     4272.77    441.83 o 
   7  14   9      255.10      386.72    232.53 o 
   8  14   9      581.45      316.51    255.44 o 
   9  14   9     1299.60     1520.15    327.77 o 
  10  14   9     1220.45      878.60    338.74 o 
  11  14   9        2.52      -91.18    225.47 o 
  12  14   9        1.64       17.02    253.97 o 
  13  14   9       16.93      214.62    375.62 o 
  14  14   9       20.88        3.11    213.23 o 
 -14  15   9      592.08      422.26    413.74 o 
 -13  15   9       55.06       -5.43    209.66 o 
 -12  15   9      448.85     -113.03    215.46 o 
 -11  15   9       46.89      106.76    209.29 o 
 -10  15   9      903.10      866.92    245.65 o 
  -9  15   9        6.76     -293.77    173.48 o 
  -8  15   9     5497.23     6268.77    622.08 o 
  -7  15   9     1039.88      969.05    448.82 o 
  -6  15   9     4000.46     4183.18    317.19 o 
  -5  15   9      599.76      517.00    172.65 o 
  -4  15   9     5516.30     5957.21    349.46 o 
  -3  15   9     1119.84     1579.23    261.90 o 
  -2  15   9     1456.32     1626.05    216.77 o 
  -1  15   9        4.54       57.77    160.42 o 
   0  15   9     4315.32     4450.67    471.07 o 
   1  15   9      317.74      323.36    160.32 o 
   2  15   9      713.89      772.79    194.45 o 
   3  15   9       48.53      -42.17    167.72 o 
   4  15   9     1642.00     1530.82    449.13 o 
   5  15   9     1503.59     1075.64    385.79 o 
   6  15   9      257.85       23.76    211.58 o 
   7  15   9      450.43      626.08    266.32 o 
   8  15   9     9390.83    11968.82   1091.36 o 
   9  15   9     2265.34     2416.08    387.66 o 
  10  15   9     1148.19      792.61    311.08 o 
  11  15   9     1545.30     1134.58    323.38 o 
  12  15   9      242.86      321.81    293.91 o 
  13  15   9       44.11     -102.22    253.26 o 
  14  15   9      324.50       81.13    273.05 o 
  15  15   9      504.72      601.67    442.94 o 
 -14  16   9       51.97      120.49    248.49 o 
 -13  16   9       30.94      408.10    243.92 o 
 -12  16   9      467.37      885.26    268.79 o 
 -11  16   9     3376.67     3716.27    567.51 o 
 -10  16   9       66.37      136.01    220.16 o 
  -9  16   9     1442.84     1423.30    278.91 o 
  -8  16   9        1.88      -23.65    193.41 o 
  -7  16   9     2776.88     2738.10    291.84 o 
  -6  16   9     1564.35     1691.68    248.30 o 
  -5  16   9     5861.84     6301.36    563.62 o 
  -4  16   9      254.54      296.71    280.11 o 
  -3  16   9      740.88      549.49    189.24 o 
  -2  16   9      633.42      455.49    188.77 o 
  -1  16   9     2165.29     2324.61    257.68 o 
   0  16   9       83.40      199.85    160.46 o 
   1  16   9     1227.17     1346.13    213.22 o 
   2  16   9      381.47      243.84    204.13 o 
   3  16   9     2548.16     2284.85    298.88 o 
   4  16   9     1089.72     1494.69    534.66 o 
   5  16   9     9046.35    10818.00    800.42 o 
   6  16   9       25.98       85.80    236.92 o 
   7  16   9      402.12      524.76    392.29 o 
   8  16   9      392.00      229.63    246.82 o 
   9  16   9     2533.15     1780.28    652.47 o 
  10  16   9      641.36      318.42    284.58 o 
  11  16   9     1396.05      935.04    487.31 o 
  12  16   9       19.18       78.38    268.68 o 
  13  16   9      568.20      892.88    332.60 o 
  14  16   9      131.41      -82.61    537.49 o 
 -13  17   9     1116.71     1547.33    311.12 o 
 -12  17   9      722.28      281.35    261.70 o 
 -11  17   9      480.72      302.76    191.12 o 
 -10  17   9     1564.70     1769.05    312.35 o 
  -9  17   9      202.72       75.79    178.46 o 
  -8  17   9      287.25      486.43    210.57 o 
  -7  17   9       25.07      -39.58    182.35 o 
  -6  17   9       22.45      201.52    184.23 o 
  -5  17   9      678.95      618.06    213.13 o 
  -4  17   9     1004.25      919.99    209.56 o 
  -3  17   9      450.12      143.16    160.65 o 
  -2  17   9     3574.88     4195.65    317.63 o 
  -1  17   9        9.55      141.24    169.59 o 
   0  17   9        8.66      293.60    251.93 o 
   1  17   9      212.53       44.86    166.13 o 
   2  17   9     2110.33     1736.41    316.20 o 
   3  17   9     4329.39     4068.94   1119.58 o 
   4  17   9     3367.92     3522.22    444.64 o 
   5  17   9        0.45       91.97    228.45 o 
   6  17   9     4456.31     4516.62    977.22 o 
   7  17   9      438.00      239.97    256.78 o 
   8  17   9     1696.76     1102.92    325.33 o 
   9  17   9       60.33      131.94    277.70 o 
  10  17   9        1.51      104.19    512.17 o 
  11  17   9        4.09      115.01    284.36 o 
  12  17   9       11.75       52.40    281.66 o 
  13  17   9      656.95      834.64    275.23 o 
 -11  18   9      781.42      785.62    320.51 o 
 -10  18   9      184.37      448.93    185.08 o 
  -9  18   9       18.43      -83.30    156.58 o 
  -8  18   9      268.34      -80.43    156.96 o 
  -7  18   9     1098.21     1204.27    241.53 o 
  -6  18   9       16.51      -83.63    170.55 o 
  -5  18   9      108.10      231.11    184.78 o 
  -4  18   9     2714.21     3078.24    387.35 o 
  -3  18   9      400.78      393.22    198.95 o 
  -2  18   9      366.13      265.71    185.92 o 
  -1  18   9     2598.19     2588.74    277.85 o 
   0  18   9       60.68      174.60    179.02 o 
   1  18   9      260.25      369.61    193.99 o 
   2  18   9      841.11      755.32    279.64 o 
   3  18   9       60.81        3.69    238.01 o 
   4  18   9       18.74       41.49    433.53 o 
   5  18   9      510.49      395.31    283.10 o 
   6  18   9       10.12     -123.05    237.57 o 
   7  18   9      559.49      547.27    279.50 o 
   8  18   9        3.96       -9.86    269.91 o 
   9  18   9      285.98     -127.31    266.02 o 
  10  18   9       70.10      -88.91    276.47 o 
  11  18   9      133.70      318.89    260.51 o 
 -10  19   9      881.39      671.23    205.83 o 
  -9  19   9      174.51      388.66    186.62 o 
  -8  19   9      398.19      475.43    175.83 o 
  -7  19   9      419.66      439.71    231.46 o 
  -6  19   9     3394.76     3763.06    273.67 o 
  -5  19   9      172.38      386.83    168.97 o 
  -4  19   9      107.41      272.31    167.39 o 
  -3  19   9     1177.12     1188.60    239.12 o 
  -2  19   9      509.42      255.05    206.62 o 
  -1  19   9        1.74     -100.72    181.06 o 
   0  19   9      170.14      150.69    187.37 o 
   1  19   9      207.69      223.01    225.99 o 
   2  19   9     2469.50     3211.49    443.75 o 
   3  19   9      463.02      222.34    281.10 o 
   4  19   9     2463.81     3289.43    451.54 o 
   5  19   9     2237.77     2690.80    422.84 o 
   6  19   9      143.66      298.70    289.72 o 
   7  19   9      297.15      -77.36    188.72 o 
   8  19   9     1762.37     2303.63    298.56 o 
   9  19   9      563.37      726.12    231.71 o 
  10  19   9       36.58      279.20    221.85 o 
  -7  20   9     1529.16     1062.76    209.61 o 
  -6  20   9      636.50      437.21    188.11 o 
  -5  20   9      373.24      526.85    180.44 o 
  -4  20   9       60.95      298.66    169.44 o 
  -3  20   9      154.74      -68.15    159.39 o 
  -2  20   9      307.77      462.86    171.94 o 
  -1  20   9      628.46      569.30    179.91 o 
   0  20   9      104.49     -161.09    151.84 o 
   1  20   9      350.01      221.76    304.10 o 
   2  20   9     1112.63      943.01    238.26 o 
   3  20   9     1801.19     1620.15    264.42 o 
   4  20   9       31.63     -181.72    183.73 o 
   5  20   9        7.10       86.93    234.18 o 
   6  20   9      800.93      591.69    233.64 o 
   7  20   9      292.81      514.06    227.38 o 
  -4  21   9     1362.30     1560.70    224.70 o 
  -3  21   9      116.33      -58.29    169.98 o 
  -2  21   9      922.59     1107.39    212.49 o 
  -1  21   9      425.57      739.62    194.36 o 
   0  21   9     2220.73     1889.54    318.61 o 
   1  21   9      190.57      -10.13    202.43 o 
   2  21   9       43.02     -240.09    297.73 o 
   3  21   9      203.98      153.00    201.43 o 
   4  21   9     1250.65     1263.21    260.15 o 
   0   0  10    25775.52    26685.21   1260.12 o 
   0   1  10      737.08      763.40    127.55 o 
   1   1  10     2359.37     2594.83    183.28 o 
  -1   2  10     7240.48     7205.79    251.17 o 
   0   2  10     1636.30     1565.95    137.07 o 
   1   2  10       45.55       30.90     72.28 o 
   2   2  10      193.20       93.03     78.49 o 
  -2   3  10      105.09       59.59     78.11 o 
  -1   3  10      174.64      110.72     88.63 o 
   0   3  10    13128.38    12386.50    364.20 o 
   1   3  10      924.78      716.72    105.11 o 
   2   3  10     3881.40     3924.32    173.31 o 
   3   3  10       28.69      -37.53     72.30 o 
  -3   4  10     5605.79     5715.29    204.71 o 
  -2   4  10      254.00      164.39     83.73 o 
  -1   4  10     3110.44     3301.68    177.08 o 
   0   4  10     3507.86     3706.80    187.67 o 
   1   4  10    10523.38    10331.34    280.03 o 
   2   4  10     2200.34     2516.32    198.54 o 
   3   4  10      384.46      225.47    115.53 o 
   4   4  10    19281.55    19018.53    501.81 o 
  -4   5  10       31.38       34.50     78.38 o 
  -3   5  10     5718.55     5218.63    358.11 o 
  -2   5  10     6493.74     6704.29    250.60 o 
  -1   5  10     4733.40     5005.64    214.41 o 
   0   5  10     2246.60     2736.62    167.09 o 
   1   5  10     8209.18     7462.19    237.97 o 
   2   5  10    11713.37    11923.40    304.38 o 
   3   5  10     2041.63     2329.58    144.72 o 
   4   5  10      620.74      475.44     97.27 o 
   5   5  10    16205.75    16718.83    441.52 o 
  -5   6  10     8773.45     8842.99    472.99 o 
  -4   6  10      259.56       69.15    175.81 o 
  -3   6  10     1968.73     2248.43    195.36 o 
  -2   6  10     4787.79     5308.06    309.49 o 
  -1   6  10     2789.59     2870.53    170.45 o 
   0   6  10     7815.92     7972.83    282.46 o 
   1   6  10     1868.52     2029.22    140.84 o 
   2   6  10     2192.16     2224.48    144.94 o 
   3   6  10     2248.43     2595.11    164.97 o 
   4   6  10    12047.48    12568.11    353.51 o 
   5   6  10      329.81      415.73    133.32 o 
   6   6  10     9164.92     9118.62    357.22 o 
  -6   7  10     4997.19     4821.40    314.16 o 
  -5   7  10     1670.28     1565.83    214.62 o 
  -4   7  10      669.80      309.06    145.38 o 
  -3   7  10        6.74      -87.00    119.72 o 
  -2   7  10     2409.07     1606.98    203.18 o 
  -1   7  10    10857.04    10858.67    435.24 o 
   0   7  10      173.62      202.23    123.13 o 
   1   7  10     6939.88     7246.17    458.46 o 
   2   7  10     1219.62      911.44    162.17 o 
   3   7  10      142.13        1.24     89.15 o 
   4   7  10    11430.19    11436.76    336.61 o 
   5   7  10      566.91      743.85    151.08 o 
   6   7  10     5607.85     5772.67    294.87 o 
   7   7  10      189.75      297.58    154.25 o 
  -7   8  10     1781.23     2067.14    246.65 o 
  -6   8  10      528.74      -32.96    212.61 o 
  -5   8  10      220.37       67.07    140.80 o 
  -4   8  10       38.65       11.16    140.32 o 
  -3   8  10     8224.72     8205.30    398.45 o 
  -2   8  10      236.21      250.27    147.47 o 
  -1   8  10      263.91      246.17    145.97 o 
   0   8  10       63.51       55.33    172.81 o 
   1   8  10       26.73      -22.76    109.32 o 
   2   8  10     4619.43     4829.01    260.92 o 
   3   8  10     7083.13     7369.54    270.91 o 
   4   8  10      112.42      163.86    103.18 o 
   5   8  10      243.09      276.49    130.10 o 
   6   8  10      823.87      722.84    186.25 o 
   7   8  10      110.29      133.26    153.52 o 
   8   8  10      171.00      205.51    194.05 o 
  -8   9  10     2542.21     2027.60    279.37 o 
  -7   9  10     1112.73     1052.38    199.19 o 
  -6   9  10     2149.11     2364.51    275.74 o 
  -5   9  10     8701.19     9087.20    427.59 o 
  -4   9  10     9196.67     9599.32    436.58 o 
  -3   9  10     1457.39     1357.16    210.22 o 
  -2   9  10     1748.68     2062.97    236.79 o 
  -1   9  10    10768.01    10843.00    593.28 o 
   0   9  10       72.74       13.58    122.59 o 
   1   9  10       51.09       -9.49    110.15 o 
   2   9  10       43.71     -145.03    111.45 o 
   3   9  10     3023.10     3190.05    297.82 o 
   4   9  10    14490.08    15032.34    714.48 o 
   5   9  10      298.05      231.40    163.95 o 
   6   9  10     4301.73     4014.85    261.79 o 
   7   9  10      844.80      503.56    172.76 o 
   8   9  10        1.56      129.23    177.92 o 
   9   9  10      776.75      566.42    224.92 o 
  -9  10  10      105.40     -193.34    159.84 o 
  -8  10  10     3820.99     3887.52    322.63 o 
  -7  10  10      541.16      141.45    188.48 o 
  -6  10  10     9128.03     8662.06    748.28 o 
  -5  10  10      763.84      547.08    185.46 o 
  -4  10  10     2322.89     2984.40    293.87 o 
  -3  10  10     3022.95     2738.37    298.41 o 
  -2  10  10     5407.66     5424.32    299.60 o 
  -1  10  10       18.93       22.45    125.60 o 
   0  10  10     8059.80     7999.43    351.15 o 
   1  10  10     1231.04     1234.28    251.65 o 
   2  10  10        5.75       13.22    119.10 o 
   3  10  10     4552.10     4589.11    314.69 o 
   4  10  10     1736.02     1378.48    239.01 o 
   5  10  10     2220.43     2450.10    279.72 o 
   6  10  10      674.84      645.34    188.63 o 
   7  10  10     3331.86     3296.75    293.68 o 
   8  10  10     6413.44     6609.78    388.74 o 
   9  10  10       76.70       20.32    156.86 o 
  10  10  10     3021.53     2737.59    299.33 o 
 -10  11  10     4056.07     4329.48    356.20 o 
  -9  11  10        0.12     -132.45    165.90 o 
  -8  11  10      853.55      596.99    204.86 o 
  -7  11  10     7602.79     7754.67    425.45 o 
  -6  11  10     8117.10     7904.02    444.61 o 
  -5  11  10     3691.82     3374.75    304.08 o 
  -4  11  10     2477.88     2308.77    258.77 o 
  -3  11  10      428.56      324.26    151.39 o 
  -2  11  10     2546.81     2412.28    234.93 o 
  -1  11  10    14505.52    14179.56    545.04 o 
   0  11  10     2057.17     2153.99    214.80 o 
   1  11  10     2242.15     2157.33    216.11 o 
   2  11  10      222.89       63.97    125.75 o 
   3  11  10     2952.45     3183.43    242.44 o 
   4  11  10     6596.69     6317.19    394.77 o 
   5  11  10     2785.90     3752.21    330.53 o 
   6  11  10      383.98      356.48    216.73 o 
   7  11  10      272.15      462.57    229.11 o 
   8  11  10      126.60      -13.97    159.42 o 
   9  11  10     8809.62     9044.41    464.20 o 
  10  11  10     3513.92     3968.70    343.47 o 
  11  11  10     1162.05     1375.29    367.65 o 
 -11  12  10       11.53      150.69    192.83 o 
 -10  12  10       13.20       35.55    184.42 o 
  -9  12  10     1900.19     2263.58    295.81 o 
  -8  12  10       42.28      -13.78    168.47 o 
  -7  12  10        4.08      310.62    189.05 o 
  -6  12  10      292.81      264.79    207.16 o 
  -5  12  10     1016.95     1029.49    219.28 o 
  -4  12  10     3565.64     3800.98    284.53 o 
  -3  12  10       61.76     -125.22    156.91 o 
  -2  12  10     2722.26     2860.02    253.16 o 
  -1  12  10     7068.46     6266.22    437.77 o 
   0  12  10     4845.36     4804.47    293.44 o 
   1  12  10      814.78      907.45    177.77 o 
   2  12  10      704.01      490.22    157.98 o 
   3  12  10     6376.26     5913.99    393.58 o 
   4  12  10     5378.58     5535.93    386.50 o 
   5  12  10     3133.26     2982.05    308.96 o 
   6  12  10     2822.56     3370.12    760.64 o 
   7  12  10      105.37       29.83    204.20 o 
   8  12  10     1311.65      849.80    276.70 o 
   9  12  10      204.71      306.64    232.05 o 
  10  12  10     1717.13     1671.89    340.67 o 
  11  12  10       34.96      129.08    208.11 o 
  12  12  10        3.56      103.46    205.72 o 
 -12  13  10     1220.08     1301.53    275.48 o 
 -11  13  10      567.46      482.08    226.98 o 
 -10  13  10      325.66      569.21    217.32 o 
  -9  13  10        0.85       63.07    187.43 o 
  -8  13  10     7322.50     8371.38    474.64 o 
  -7  13  10      399.95     -107.73    173.46 o 
  -6  13  10       60.29      134.74    176.57 o 
  -5  13  10      826.34      720.71    211.32 o 
  -4  13  10      874.78      864.43    262.29 o 
  -3  13  10       68.56     -152.37    157.78 o 
  -2  13  10      152.55      244.82    151.20 o 
  -1  13  10       11.38      -87.04    142.79 o 
   0  13  10     1727.07     1451.09    204.43 o 
   1  13  10      425.14      472.99    158.21 o 
   2  13  10      331.00       85.81    141.52 o 
   3  13  10       72.38        0.36    174.41 o 
   4  13  10     2830.02     2101.90    285.97 o 
   5  13  10     2078.80     2324.74    362.55 o 
   6  13  10     1060.32      676.71    349.30 o 
   7  13  10       15.47      -46.97    208.00 o 
   8  13  10     7668.15     7081.96    548.99 o 
   9  13  10       13.69      220.90    241.30 o 
  10  13  10      138.19      353.20    241.25 o 
  11  13  10       67.65     -179.41    238.79 o 
  12  13  10      698.13      525.67    288.46 o 
  13  13  10      180.08     -192.46    287.27 o 
 -13  14  10     1505.97     1248.41    288.90 o 
 -12  14  10     2719.58     2889.78    355.47 o 
 -11  14  10      139.48     -186.21    186.92 o 
 -10  14  10      614.68      501.58    228.43 o 
  -9  14  10     2892.33     2712.91    331.01 o 
  -8  14  10      834.21      448.86    217.55 o 
  -7  14  10      435.11      710.29    391.76 o 
  -6  14  10     5957.75     6524.81    427.20 o 
  -5  14  10      445.50      333.39    177.99 o 
  -4  14  10      396.91      292.79    170.49 o 
  -3  14  10     2055.28     2226.86    318.01 o 
  -2  14  10      222.75      219.89    156.10 o 
  -1  14  10      321.65      354.92    166.66 o 
   0  14  10       59.56       60.01    145.09 o 
   1  14  10    12846.39    13855.77    494.42 o 
   2  14  10        4.49     -103.46    156.47 o 
   3  14  10       22.89      196.86    197.20 o 
   4  14  10     1391.36     1150.52    246.94 o 
   5  14  10     1073.52     1151.68    302.91 o 
   6  14  10      117.49      157.62    318.78 o 
   7  14  10      108.20       13.31    214.51 o 
   8  14  10       62.95     -122.54    359.48 o 
   9  14  10      224.46      275.66    253.37 o 
  10  14  10     2302.43     2109.05    377.50 o 
  11  14  10      188.09      132.50    433.45 o 
  12  14  10       77.76       53.84    242.88 o 
  13  14  10     1248.39     1084.38    378.91 o 
  14  14  10        0.34      185.03    308.71 o 
 -14  15  10      454.94      376.02    446.00 o 
 -13  15  10      347.88      181.44    247.19 o 
 -12  15  10       10.28     -217.82    207.85 o 
 -11  15  10     2918.02     3499.67    375.63 o 
 -10  15  10      376.98        2.45    211.49 o 
  -9  15  10      887.99      382.56    224.34 o 
  -8  15  10      191.93      227.04    214.39 o 
  -7  15  10     5419.81     6743.64    395.10 o 
  -6  15  10     1805.74     1901.02    454.18 o 
  -5  15  10     1041.23      874.29    206.95 o 
  -4  15  10     1121.92     1312.12    297.32 o 
  -3  15  10      205.53      389.36    183.22 o 
  -2  15  10      475.16      426.28    179.57 o 
  -1  15  10      659.61      491.11    184.55 o 
   0  15  10     3426.37     3396.74    289.11 o 
   1  15  10     2201.54     2192.09    242.61 o 
   2  15  10     1881.58     1916.00    294.06 o 
   3  15  10     2348.81     1998.69    296.03 o 
   4  15  10       81.54       45.73    181.82 o 
   5  15  10      354.18      240.07    252.39 o 
   6  15  10     3565.21     3899.54    450.10 o 
   7  15  10       33.83     -115.84    226.67 o 
   8  15  10        5.74     -225.41    231.05 o 
   9  15  10      268.30      252.94    548.89 o 
  10  15  10     4794.38     6101.06   1253.15 o 
  11  15  10      921.98      885.78    331.44 o 
  12  15  10      175.58     -108.43    269.82 o 
  13  15  10     1600.68     2021.53    415.37 o 
  14  15  10      968.57     1186.53    373.68 o 
 -13  16  10     1087.81     1003.47    291.75 o 
 -12  16  10      628.42      507.30    251.59 o 
 -11  16  10     1096.06     2008.07    381.60 o 
 -10  16  10      589.58      324.47    235.58 o 
  -9  16  10       10.71     -145.67    225.03 o 
  -8  16  10       72.93      -40.72    177.31 o 
  -7  16  10     1863.52     1384.06    245.39 o 
  -6  16  10     2245.70     2678.44    349.79 o 
  -5  16  10      643.53      333.16    190.68 o 
  -4  16  10       48.89      113.65    175.87 o 
  -3  16  10      186.54      380.08    188.09 o 
  -2  16  10     5942.07     6908.28    394.44 o 
  -1  16  10      806.88      984.85    211.98 o 
   0  16  10     5339.39     5826.29    357.29 o 
   1  16  10      134.88      111.28    172.37 o 
   2  16  10     1818.50     2351.08    312.44 o 
   3  16  10     1949.89     1747.75    293.68 o 
   4  16  10      830.58     1098.89    315.90 o 
   5  16  10      431.43      584.08    278.21 o 
   6  16  10        5.22      320.04    265.42 o 
   7  16  10      675.06      593.44    373.09 o 
   8  16  10      170.29      326.78    405.45 o 
   9  16  10      473.52      690.74    303.47 o 
  10  16  10     1499.01      988.41    326.50 o 
  11  16  10      499.64      720.53    318.97 o 
  12  16  10      171.01      320.96    337.67 o 
  13  16  10       66.83      275.62    426.18 o 
 -11  17  10      359.49      678.88    268.82 o 
 -10  17  10       14.32       26.15    225.77 o 
  -9  17  10       10.78      141.11    200.78 o 
  -8  17  10      664.25      577.22    224.40 o 
  -7  17  10     1467.16     1257.12    250.00 o 
  -6  17  10      822.10      908.44    231.04 o 
  -5  17  10      160.94      250.57    203.17 o 
  -4  17  10      420.34      239.86    192.66 o 
  -3  17  10      829.48      754.09    214.45 o 
  -2  17  10      579.95      165.54    186.07 o 
  -1  17  10     2636.99     2097.07    265.08 o 
   0  17  10       86.09      128.85    174.93 o 
   1  17  10      281.86      177.28    216.47 o 
   2  17  10      220.81      109.41    208.99 o 
   3  17  10      550.64      713.89    291.84 o 
   4  17  10     2195.11     2131.89    530.15 o 
   5  17  10      703.87      974.09    314.01 o 
   6  17  10      180.08      270.69    265.05 o 
   7  17  10      183.93      510.05    294.86 o 
   8  17  10      931.31      587.22    308.54 o 
   9  17  10     2773.11     3256.95    465.34 o 
  10  17  10        5.54      -52.54    246.86 o 
  11  17  10      258.71       18.51    291.24 o 
 -10  18  10        2.51      203.39    216.55 o 
  -9  18  10      394.70      524.90    231.87 o 
  -8  18  10       53.55      -52.58    198.78 o 
  -7  18  10       59.16      -12.00    201.07 o 
  -6  18  10       39.43       35.58    196.48 o 
  -5  18  10     1791.54     2471.91    330.40 o 
  -4  18  10        2.79      154.08    198.27 o 
  -3  18  10     1147.33     1072.89    233.62 o 
  -2  18  10      150.76       73.77    183.39 o 
  -1  18  10      287.91      187.34    187.01 o 
   0  18  10      146.31      166.43    184.20 o 
   1  18  10     2028.67     2194.57    331.39 o 
   2  18  10       13.85       -7.52    230.21 o 
   3  18  10      436.40      690.88    303.54 o 
   4  18  10      398.54      370.77    272.58 o 
   5  18  10      639.07      605.71    282.37 o 
   6  18  10        4.41      -44.28    246.97 o 
   7  18  10       11.81     -212.54    324.36 o 
   8  18  10       59.77      124.68    271.05 o 
   9  18  10      104.10      -13.68    284.90 o 
  10  18  10      739.47      904.40    358.90 o 
  -8  19  10        5.49       14.99    211.71 o 
  -7  19  10      159.40       61.18    208.35 o 
  -6  19  10      620.26      505.74    234.28 o 
  -5  19  10       35.43      -57.40    204.56 o 
  -4  19  10      734.53      788.63    234.46 o 
  -3  19  10      316.55      467.35    213.86 o 
  -2  19  10        3.68      -55.18    189.74 o 
  -1  19  10      964.68      724.26    341.81 o 
   0  19  10      255.75      614.40    267.56 o 
   1  19  10      197.16      518.05    256.86 o 
   2  19  10       74.95       49.31    271.60 o 
   3  19  10       99.45      462.75    294.56 o 
   4  19  10      187.44     -165.62    271.20 o 
   5  19  10      387.48      102.08    415.93 o 
   6  19  10     1677.49     2131.28    410.89 o 
   7  19  10      535.78      381.21    310.97 o 
   8  19  10      110.68     -300.60    241.70 o 
  -5  20  10      441.65      415.80    238.02 o 
  -4  20  10      112.13      108.93    214.24 o 
  -3  20  10      141.44     -110.75    194.54 o 
  -2  20  10     1446.04     1326.70    364.05 o 
  -1  20  10     1030.03      860.61    251.26 o 
   0  20  10      112.77     -116.08    238.15 o 
   1  20  10        2.83       38.76    274.62 o 
   2  20  10        4.28     -168.68    273.50 o 
   3  20  10      414.97      120.24    517.37 o 
   4  20  10      395.33      115.19    292.06 o 
   5  20  10      189.97     -291.75    266.46 o 
   0   1  11    24973.44    26048.70    634.05 o 
   1   1  11     1883.49     1811.47    158.48 o 
  -1   2  11      153.31      148.16    103.93 o 
   0   2  11        1.62       55.07     92.73 o 
   1   2  11     3220.44     3315.57    199.59 o 
   2   2  11      519.75      465.40    104.26 o 
  -2   3  11     3121.60     2978.61    165.71 o 
  -1   3  11      390.34      454.31    112.00 o 
   0   3  11      330.24      283.42    104.77 o 
   1   3  11     1859.21     1580.62    139.48 o 
   2   3  11     6007.98     5856.40    221.63 o 
   3   3  11        8.62       38.38     82.37 o 
  -3   4  11       20.53       86.55     83.69 o 
  -2   4  11     2499.91     2501.01    177.22 o 
  -1   4  11     1468.63     1658.77    152.17 o 
   0   4  11     1229.16     1339.19    181.32 o 
   1   4  11     3343.17     3255.50    176.60 o 
   2   4  11     3803.81     3864.51    185.32 o 
   3   4  11      901.66      925.79    124.37 o 
   4   4  11     3231.19     2836.91    168.89 o 
  -4   5  11     6167.47     6203.67    411.42 o 
  -3   5  11     2150.19     1940.03    165.33 o 
  -2   5  11       24.50       29.05     86.19 o 
  -1   5  11        0.83      -17.79     93.38 o 
   0   5  11      103.43      -58.74     83.75 o 
   1   5  11      691.17      631.98    111.76 o 
   2   5  11     5782.90     5688.85    219.97 o 
   3   5  11     1280.56     1128.88    122.02 o 
   4   5  11    30585.54    31401.38    598.58 o 
   5   5  11      571.15      279.80    138.23 o 
  -5   6  11     4246.98     4742.99    392.70 o 
  -4   6  11      370.70      303.57    131.30 o 
  -3   6  11     3006.61     3279.45    232.91 o 
  -2   6  11     2532.53     2287.43    204.13 o 
  -1   6  11     6377.78     6848.96    307.77 o 
   0   6  11      459.84      369.70    102.69 o 
   1   6  11      712.65      638.86    114.91 o 
   2   6  11        3.32      -36.48     83.86 o 
   3   6  11      929.55     1091.81    157.77 o 
   4   6  11       96.60      136.17    106.48 o 
   5   6  11     4900.16     4660.33    372.09 o 
   6   6  11     1069.32      907.03    161.95 o 
  -6   7  11      162.40      218.17    157.92 o 
  -5   7  11     1997.87     1487.62    195.16 o 
  -4   7  11      432.10      262.98    150.37 o 
  -3   7  11      124.73      182.83    141.60 o 
  -2   7  11     1497.77     1611.35    184.53 o 
  -1   7  11     1442.45     1317.18    168.62 o 
   0   7  11     3550.91     3178.87    240.47 o 
   1   7  11        4.75      152.59    122.17 o 
   2   7  11     3472.93     3216.25    298.58 o 
   3   7  11     1187.12     1330.40    146.98 o 
   4   7  11      528.51      537.72    147.23 o 
   5   7  11     2009.48     1854.78    201.17 o 
   6   7  11     4334.72     4479.20    292.30 o 
   7   7  11      764.87      806.37    292.05 o 
  -7   8  11       89.66       -3.21    150.96 o 
  -6   8  11      284.89      268.67    162.87 o 
  -5   8  11      153.34      -33.42    208.31 o 
  -4   8  11      885.25     1140.93    207.99 o 
  -3   8  11       13.60      -76.78    135.05 o 
  -2   8  11       25.21       18.45    144.56 o 
  -1   8  11     7156.59     7291.86    340.28 o 
   0   8  11      234.60      205.00    175.46 o 
   1   8  11     8419.92     8208.74    352.16 o 
   2   8  11     2861.83     2688.89    224.49 o 
   3   8  11      245.72       53.41    120.93 o 
   4   8  11      104.86      -40.85    113.57 o 
   5   8  11     2643.24     2362.32    216.84 o 
   6   8  11       81.99      234.24    144.18 o 
   7   8  11     3654.67     4409.71    477.92 o 
   8   8  11      216.32       83.84    159.31 o 
  -8   9  11     2720.65     2348.62    408.00 o 
  -7   9  11       77.01      337.88    182.58 o 
  -6   9  11      296.30      110.13    162.32 o 
  -5   9  11      267.27      323.79    171.96 o 
  -4   9  11      771.85      923.84    201.70 o 
  -3   9  11     2251.71     2950.48    283.66 o 
  -2   9  11     8627.51     8196.51    447.59 o 
  -1   9  11     1935.51     1844.81    206.92 o 
   0   9  11    18436.96    18433.16    554.31 o 
   1   9  11      124.10      147.61    132.84 o 
   2   9  11      685.36      533.33    142.51 o 
   3   9  11     1138.54      792.13    163.13 o 
   4   9  11      120.17      110.92    154.54 o 
   5   9  11      117.39      140.05    162.06 o 
   6   9  11     1768.60     1303.63    189.48 o 
   7   9  11      340.76      469.68    182.40 o 
   8   9  11     3993.30     4616.61    492.88 o 
   9   9  11       73.35       16.71    178.83 o 
  -9  10  11       10.40       88.21    184.56 o 
  -8  10  11      389.24      310.65    193.86 o 
  -7  10  11    12238.72    13059.38    558.95 o 
  -6  10  11       46.11      186.50    171.07 o 
  -5  10  11     2242.54     2304.93    329.79 o 
  -4  10  11      327.02       92.73    178.04 o 
  -3  10  11      300.96      373.23    177.58 o 
  -2  10  11        8.13        9.89    135.51 o 
  -1  10  11    26184.57    26744.11    719.59 o 
   0  10  11      186.95       71.01    137.23 o 
   1  10  11     2298.63     2450.34    229.46 o 
   2  10  11        1.22       89.45    155.03 o 
   3  10  11       23.83       91.28    162.07 o 
   4  10  11      977.42      988.63    228.58 o 
   5  10  11      286.99       72.58    171.35 o 
   6  10  11       42.86       26.30    209.92 o 
   7  10  11      619.07      505.78    241.89 o 
   8  10  11       12.42     -253.76    155.31 o 
   9  10  11    17560.06    17658.07    666.40 o 
  10  10  11       16.16      -60.77    171.82 o 
 -10  11  11     1580.84     1115.23    253.18 o 
  -9  11  11      148.40      255.63    192.88 o 
  -8  11  11     3775.41     3538.33    380.58 o 
  -7  11  11        5.23       60.03    161.12 o 
  -6  11  11     7218.73     8103.71    517.47 o 
  -5  11  11     1490.68     1693.54    247.49 o 
  -4  11  11    10091.95    10903.86    499.42 o 
  -3  11  11        1.17       33.83    137.60 o 
  -2  11  11     2417.12     2613.00    247.86 o 
  -1  11  11      213.01       68.32    135.81 o 
   0  11  11     2774.25     2595.73    243.65 o 
   1  11  11       26.42      168.81    166.80 o 
   2  11  11      814.97      525.51    156.65 o 
   3  11  11        7.86      -47.09    172.24 o 
   4  11  11       92.92       22.97    170.04 o 
   5  11  11      517.26      516.46    201.42 o 
   6  11  11    10289.16    10873.54    646.37 o 
   7  11  11       67.57      191.45    390.08 o 
   8  11  11    12470.92    13508.82   1710.24 o 
   9  11  11      324.50      145.97    247.05 o 
  10  11  11     7124.07     7761.44    617.25 o 
  11  11  11      151.14       80.33    201.11 o 
 -11  12  11     2152.97     2983.26    348.88 o 
 -10  12  11        1.64      -64.14    174.35 o 
  -9  12  11       37.79       64.70    190.38 o 
  -8  12  11      587.78      377.17    209.96 o 
  -7  12  11      233.32      137.43    263.39 o 
  -6  12  11       70.86      139.12    185.06 o 
  -5  12  11      646.32      508.20    188.07 o 
  -4  12  11       29.85      114.02    141.58 o 
  -3  12  11     4139.64     4043.52    301.12 o 
  -2  12  11        9.31      -63.16    141.85 o 
  -1  12  11     4120.26     4237.48    297.80 o 
   0  12  11        8.09       25.13    142.27 o 
   1  12  11      574.12      449.73    171.02 o 
   2  12  11     1074.37      879.51    227.26 o 
   3  12  11     1523.00     1384.81    249.95 o 
   4  12  11      884.51      961.84    224.21 o 
   5  12  11     8093.78     8501.99    479.66 o 
   6  12  11      617.03       51.59    221.74 o 
   7  12  11       53.45     -148.46    208.09 o 
   8  12  11        3.55     -149.28    212.15 o 
   9  12  11     3301.11     2550.74    399.94 o 
  10  12  11      509.76      533.13    323.90 o 
  11  12  11      454.60      261.13    270.95 o 
  12  12  11      171.85      140.74    270.05 o 
 -12  13  11       46.25      -62.12    212.14 o 
 -11  13  11      475.80      757.63    255.60 o 
 -10  13  11      611.57      449.29    229.03 o 
  -9  13  11      993.59      557.95    230.64 o 
  -8  13  11      212.51      232.02    205.80 o 
  -7  13  11      289.63      217.13    201.32 o 
  -6  13  11     7574.84     8006.22    514.58 o 
  -5  13  11        0.97      -43.85    162.35 o 
  -4  13  11      244.20      215.06    204.39 o 
  -3  13  11       86.28      170.99    168.97 o 
  -2  13  11     1157.73      897.91    192.35 o 
  -1  13  11      799.23      827.87    188.51 o 
   0  13  11       27.41      209.02    154.28 o 
   1  13  11      528.42      320.31    166.84 o 
   2  13  11      174.23       93.99    189.54 o 
   3  13  11      179.18       71.68    178.33 o 
   4  13  11      238.48      172.27    201.56 o 
   5  13  11       12.20      251.94    210.65 o 
   6  13  11     2244.40     2166.16    378.06 o 
   7  13  11     2303.00     2527.46    471.70 o 
   8  13  11       98.98     -131.45    211.37 o 
   9  13  11      264.28        0.46    252.63 o 
  10  13  11      483.40      530.88    272.30 o 
  11  13  11      726.95      828.39    323.19 o 
  12  13  11     1116.79      698.34    322.69 o 
  13  13  11       23.94     -148.29    268.01 o 
 -13  14  11     4600.95     3686.86    683.61 o 
 -12  14  11      317.70       75.55    226.82 o 
 -11  14  11      594.23      570.32    245.18 o 
 -10  14  11      964.04      735.73    268.37 o 
  -9  14  11       33.65       34.62    273.22 o 
  -8  14  11      429.72      435.54    222.97 o 
  -7  14  11     4728.80     4523.52    384.57 o 
  -6  14  11      496.01      448.29    191.39 o 
  -5  14  11     2991.51     2900.98    291.08 o 
  -4  14  11       66.43      165.33    172.61 o 
  -3  14  11      116.48       46.62    163.67 o 
  -2  14  11       22.94      154.46    159.05 o 
  -1  14  11      853.43     1056.71    208.49 o 
   0  14  11      561.82      586.23    184.72 o 
   1  14  11     2783.39     2747.69    265.02 o 
   2  14  11      274.82      448.93    221.81 o 
   3  14  11     8325.45     8312.11    489.14 o 
   4  14  11      187.70      119.36    205.18 o 
   5  14  11      212.37      284.95    263.62 o 
   6  14  11      102.66       25.44    221.48 o 
   7  14  11      815.83      663.29    668.46 o 
   8  14  11      207.64      -20.82    277.93 o 
   9  14  11      153.46      140.31    273.81 o 
  10  14  11     1380.04     1586.74    357.25 o 
  11  14  11     1202.85      613.10    308.64 o 
  12  14  11      799.64     1497.91    370.37 o 
  13  14  11      139.01      218.02    417.46 o 
 -12  15  11     2802.83     2457.68    359.71 o 
 -11  15  11      190.04      127.98    236.51 o 
 -10  15  11     2043.01     2264.93    341.31 o 
  -9  15  11       56.00      -92.17    204.58 o 
  -8  15  11      173.85      374.31    228.97 o 
  -7  15  11       33.04       -4.56    193.17 o 
  -6  15  11     5737.75     5956.86    389.38 o 
  -5  15  11      136.44       29.15    197.08 o 
  -4  15  11     1513.76     1750.88    250.54 o 
  -3  15  11      212.19      147.96    176.67 o 
  -2  15  11      545.93      824.44    210.55 o 
  -1  15  11       49.62      -44.80    161.94 o 
   0  15  11     5754.96     5502.89    353.22 o 
   1  15  11      246.91      377.52    277.55 o 
   2  15  11      127.89      247.18    214.49 o 
   3  15  11        0.71      222.26    210.65 o 
   4  15  11     3404.05     3851.05    376.79 o 
   5  15  11       16.64       46.23    250.55 o 
   6  15  11      684.96      647.17    301.83 o 
   7  15  11        6.51       83.48    249.12 o 
   8  15  11     3416.11     3921.92    496.18 o 
   9  15  11        0.03     -402.64    225.59 o 
  10  15  11     4671.86     5346.72    553.40 o 
  11  15  11      633.45      716.53    333.86 o 
  12  15  11     1377.79     1869.71    417.30 o 
 -11  16  11      968.16     1158.19    302.11 o 
 -10  16  11      133.52       -2.91    236.39 o 
  -9  16  11     1255.97      933.11    279.16 o 
  -8  16  11       58.13       69.62    196.52 o 
  -7  16  11      867.67      612.96    224.72 o 
  -6  16  11      153.62      177.19    191.96 o 
  -5  16  11        7.50     -102.20    171.57 o 
  -4  16  11       78.37      159.02    228.57 o 
  -3  16  11     4319.49     4642.60    478.93 o 
  -2  16  11      396.74      478.96    207.16 o 
  -1  16  11     7586.85     7683.46    548.34 o 
   0  16  11        7.93      238.80    181.34 o 
   1  16  11     6600.03     6417.28    805.96 o 
   2  16  11      271.00      252.50    220.97 o 
   3  16  11     2672.15     2642.25    349.88 o 
   4  16  11      146.89      382.43    278.77 o 
   5  16  11       21.00       12.11    243.21 o 
   6  16  11       52.71     -391.32    223.48 o 
   7  16  11      185.06      126.13    255.21 o 
   8  16  11      263.54      189.36    439.80 o 
   9  16  11      197.87     -246.27    250.50 o 
  10  16  11       26.61      333.68    288.51 o 
  11  16  11     1108.09      674.18    318.87 o 
 -10  17  11      140.21      -50.19    214.81 o 
  -9  17  11       19.66      -78.42    202.32 o 
  -8  17  11      221.62      338.74    219.64 o 
  -7  17  11      342.99      577.73    286.03 o 
  -6  17  11      739.94      658.51    224.79 o 
  -5  17  11      301.70      600.69    220.32 o 
  -4  17  11      296.82      345.85    205.46 o 
  -3  17  11       27.91       76.07    191.08 o 
  -2  17  11      749.30      518.55    212.25 o 
  -1  17  11       84.05      180.90    186.22 o 
   0  17  11     3343.66     3343.73    385.13 o 
   1  17  11      218.38      464.83    277.64 o 
   2  17  11       92.19      -23.76    211.31 o 
   3  17  11       55.90     -172.54    205.67 o 
   4  17  11      693.33      934.79    358.25 o 
   5  17  11        5.86      -30.82    274.41 o 
   6  17  11      314.62      399.87    305.09 o 
   7  17  11       21.48      129.40    273.54 o 
   8  17  11      939.09      820.05    323.90 o 
   9  17  11       25.96       86.41    289.55 o 
  10  17  11     3979.09     4477.12    844.49 o 
  -8  18  11       76.67      251.78    225.07 o 
  -7  18  11     2892.00     3298.90    352.01 o 
  -6  18  11      326.92       34.63    208.82 o 
  -5  18  11      596.65      460.81    228.87 o 
  -4  18  11      138.93       38.25    192.51 o 
  -3  18  11       53.73       80.13    199.36 o 
  -2  18  11      104.31      -60.14    189.83 o 
  -1  18  11     2601.57     2461.11    297.07 o 
   0  18  11      165.79       -6.02    228.39 o 
   1  18  11       62.87      222.47    246.58 o 
   2  18  11      750.47      848.07    280.35 o 
   3  18  11      661.24      495.48    305.10 o 
   4  18  11       39.08      -81.39    260.38 o 
   5  18  11       17.72     -181.69    393.06 o 
   6  18  11      342.30      257.67    287.16 o 
   7  18  11      316.89      533.38    327.49 o 
   8  18  11       33.75      189.37    298.94 o 
  -5  19  11       19.05      270.44    227.92 o 
  -4  19  11      174.37      403.86    229.68 o 
  -3  19  11      156.64       78.20    209.42 o 
  -2  19  11     4315.27     3276.51    381.43 o 
  -1  19  11      622.75      958.32    285.44 o 
   0  19  11      573.27      420.25    265.97 o 
   1  19  11       11.18     -262.83    218.75 o 
   2  19  11     1019.12     1571.38    387.22 o 
   3  19  11      102.65      385.74    423.51 o 
   4  19  11       92.03      -70.55    267.08 o 
   5  19  11      154.96      264.98    376.84 o 
   0   0  12    35962.95    35858.54   1643.08 o 
   0   1  12        6.67      127.26    105.52 o 
   1   1  12     7448.02     7528.47    258.82 o 
  -1   2  12     2752.22     2578.05    185.95 o 
   0   2  12      844.38      645.18    128.70 o 
   1   2  12      640.56      560.69    115.66 o 
   2   2  12      829.03      748.03    121.35 o 
  -2   3  12     1022.93     1454.05    149.22 o 
  -1   3  12       63.30      228.70    111.19 o 
   0   3  12    14132.42    14141.41    392.40 o 
   1   3  12     4720.43     5013.81    218.62 o 
   2   3  12      187.57      142.30     96.34 o 
   3   3  12     1971.93     2012.66    198.99 o 
  -3   4  12     2084.11     1955.67    240.45 o 
  -2   4  12     1490.42     1012.01    127.66 o 
  -1   4  12     3344.18     3116.41    196.93 o 
   0   4  12      857.12      897.70    127.57 o 
   1   4  12      552.87      408.12    110.97 o 
   2   4  12     1230.36     1075.83    130.19 o 
   3   4  12      847.78     1054.22    152.44 o 
   4   4  12     2503.36     2633.03    170.08 o 
  -4   5  12       17.00      -96.82    120.60 o 
  -3   5  12       51.28      -46.26    117.67 o 
  -2   5  12       25.05       51.26    104.46 o 
  -1   5  12     2265.13     2267.84    179.09 o 
   0   5  12      178.67      122.75     96.45 o 
   1   5  12      712.99      855.45    126.49 o 
   2   5  12     3560.43     3371.13    189.05 o 
   3   5  12     2432.50     2291.94    195.95 o 
   4   5  12      671.89      598.58    154.85 o 
   5   5  12    14056.34    13609.13    482.02 o 
  -5   6  12     2485.96     2655.37    239.17 o 
  -4   6  12     1447.34     1188.51    181.75 o 
  -3   6  12     1521.90     1892.56    203.12 o 
  -2   6  12     4589.93     4554.25    270.00 o 
  -1   6  12     5094.51     4840.51    252.15 o 
   0   6  12     4099.25     4469.55    393.88 o 
   1   6  12     3553.77     3735.84    269.18 o 
   2   6  12       12.77      -20.10     90.12 o 
   3   6  12      988.63      847.70    127.57 o 
   4   6  12     4417.97     4391.87    293.94 o 
   5   6  12      325.44      174.77    136.05 o 
   6   6  12     1032.72     1140.98    249.49 o 
  -6   7  12     2145.57     1737.52    210.18 o 
  -5   7  12      133.97       99.16    139.37 o 
  -4   7  12     3542.94     3741.11    265.84 o 
  -3   7  12     7984.71     8093.42    360.28 o 
  -2   7  12     3487.93     3094.28    240.22 o 
  -1   7  12     1558.73     1635.73    229.85 o 
   0   7  12     2047.75     2298.83    197.36 o 
   1   7  12     2778.37     3140.57    268.36 o 
   2   7  12       75.20      -66.52    117.67 o 
   3   7  12      124.42      244.41    120.50 o 
   4   7  12     3257.46     3474.04    257.53 o 
   5   7  12     1407.87     1389.63    196.77 o 
   6   7  12      263.34      122.49    145.10 o 
   7   7  12     1733.07     1577.85    249.51 o 
  -7   8  12    13674.69    13112.91    851.65 o 
  -6   8  12        4.23     -132.94    149.12 o 
  -5   8  12       45.87      108.08    163.13 o 
  -4   8  12      996.85      947.75    214.16 o 
  -3   8  12      192.75      425.63    178.47 o 
  -2   8  12      139.43      210.27    144.73 o 
  -1   8  12      742.81      581.03    165.52 o 
   0   8  12      956.96     1103.26    184.01 o 
   1   8  12       50.88      135.67    133.06 o 
   2   8  12       58.37      189.59    138.10 o 
   3   8  12       76.44      -92.09    157.24 o 
   4   8  12      225.23      148.46    170.67 o 
   5   8  12     1266.08     1237.15    195.84 o 
   6   8  12      727.40      550.63    162.37 o 
   7   8  12     3461.69     3625.97    658.76 o 
   8   8  12        0.83       90.45    167.61 o 
  -8   9  12     1887.98     1929.64    276.18 o 
  -7   9  12      555.50      340.09    188.93 o 
  -6   9  12      422.75      419.39    189.02 o 
  -5   9  12       26.33     -172.87    145.21 o 
  -4   9  12     5222.67     4705.84    345.35 o 
  -3   9  12     1081.63      919.60    310.70 o 
  -2   9  12        2.45       23.48    151.03 o 
  -1   9  12    14920.53    15727.60    521.85 o 
   0   9  12       56.20      -90.02    132.22 o 
   1   9  12     3734.26     3353.95    264.74 o 
   2   9  12     5812.68     6292.44    330.07 o 
   3   9  12       16.32      124.80    164.33 o 
   4   9  12       65.60      430.46    238.18 o 
   5   9  12      586.50      761.14    246.46 o 
   6   9  12       14.85      213.87    192.69 o 
   7   9  12       35.34      147.04    223.48 o 
   8   9  12      350.55      383.49    194.57 o 
   9   9  12      292.36      434.47    228.50 o 
  -9  10  12       26.60        0.94    181.28 o 
  -8  10  12     2356.20     2141.67    333.16 o 
  -7  10  12        5.96     -181.28    160.36 o 
  -6  10  12     2276.61     2511.29    561.77 o 
  -5  10  12      655.35      462.72    201.80 o 
  -4  10  12     1332.94     1383.09    239.13 o 
  -3  10  12      859.39      813.44    184.01 o 
  -2  10  12     4718.00     4961.56    320.50 o 
  -1  10  12      391.96      215.44    175.90 o 
   0  10  12    13852.73    14723.79    507.51 o 
   1  10  12     2169.45     2452.44    265.45 o 
   2  10  12       62.22       33.85    292.91 o 
   3  10  12       90.56      257.19    182.84 o 
   4  10  12      912.24      797.12    269.17 o 
   5  10  12     2449.92     2926.81    318.15 o 
   6  10  12     2125.10     2017.79    368.82 o 
   7  10  12     2657.13     2435.56    377.93 o 
   8  10  12     1795.91     1541.10    335.13 o 
   9  10  12      114.56      285.38    439.34 o 
  10  10  12     7787.28     9441.28    513.09 o 
 -10  11  12     8103.60     9023.08    514.98 o 
  -9  11  12       76.18      233.64    210.45 o 
  -8  11  12        1.72      134.60    183.24 o 
  -7  11  12     3961.42     4317.67    363.69 o 
  -6  11  12     3164.80     2919.67    318.81 o 
  -5  11  12     2759.55     3520.70    332.57 o 
  -4  11  12      344.53      152.24    159.47 o 
  -3  11  12     1765.33     1895.30    367.78 o 
  -2  11  12     1185.92      990.20    232.74 o 
  -1  11  12     5136.80     4776.04    315.04 o 
   0  11  12      637.89      419.82    171.61 o 
   1  11  12      304.09      252.87    158.44 o 
   2  11  12        2.75      116.40    176.21 o 
   3  11  12     2190.06     2154.33    300.78 o 
   4  11  12      588.86      400.29    329.82 o 
   5  11  12     6973.22     7079.25    455.72 o 
   6  11  12     1018.12      753.59    230.87 o 
   7  11  12     1021.87     1089.38    304.61 o 
   8  11  12       78.78      483.56    274.67 o 
   9  11  12     7157.60     7979.48    674.96 o 
  10  11  12     2702.02     2474.93    569.01 o 
  11  11  12     2763.83     2687.80    427.29 o 
 -11  12  12       35.47     -448.52    231.87 o 
 -10  12  12      642.02      798.28    254.59 o 
  -9  12  12      208.02      189.18    210.70 o 
  -8  12  12       75.44     -133.41    183.84 o 
  -7  12  12      412.53      479.55    213.62 o 
  -6  12  12      176.76      454.73    215.93 o 
  -5  12  12        1.48      -11.58    192.00 o 
  -4  12  12     1427.19     1244.76    305.98 o 
  -3  12  12      554.56      441.39    203.00 o 
  -2  12  12       31.87     -110.94    164.90 o 
  -1  12  12     5099.94     6246.01    359.43 o 
   0  12  12      368.71      230.84    159.15 o 
   1  12  12       36.79       -5.58    147.58 o 
   2  12  12     1143.44     1069.91    257.45 o 
   3  12  12     2376.21     2567.74    319.28 o 
   4  12  12     3710.87     3730.40    397.07 o 
   5  12  12      124.95       10.14    206.53 o 
   6  12  12     5654.17     4515.75    482.39 o 
   7  12  12        1.63      102.14    244.72 o 
   8  12  12       78.15     -113.26    234.62 o 
   9  12  12      274.54      364.96    286.38 o 
  10  12  12     1953.02     1729.36    376.03 o 
  11  12  12      127.05       81.18    293.61 o 
  12  12  12        9.71      229.81    286.07 o 
 -12  13  12      922.79     1036.34    363.32 o 
 -11  13  12       25.73       64.35    222.00 o 
 -10  13  12      270.55      153.17    260.63 o 
  -9  13  12       51.13       84.81    215.48 o 
  -8  13  12      373.91      618.41    243.21 o 
  -7  13  12     1094.29      524.01    301.08 o 
  -6  13  12      426.39      316.68    206.02 o 
  -5  13  12      231.39      161.40    182.26 o 
  -4  13  12     3461.56     2585.37    285.76 o 
  -3  13  12      118.80       23.09    165.00 o 
  -2  13  12       76.83      316.31    193.23 o 
  -1  13  12      232.45      205.79    160.91 o 
   0  13  12        1.47       -8.31    156.08 o 
   1  13  12      178.50      -39.74    194.78 o 
   2  13  12      799.30      756.78    252.76 o 
   3  13  12        4.66     -247.48    175.97 o 
   4  13  12      316.99       78.09    213.64 o 
   5  13  12     1234.19      990.63    259.92 o 
   6  13  12     2587.49     2327.40    392.50 o 
   7  13  12       68.23      188.88    261.05 o 
   8  13  12     2941.90     3140.02    514.16 o 
   9  13  12      426.16      941.39    321.07 o 
  10  13  12       12.27      -61.48    263.87 o 
  11  13  12        0.96      110.49    282.75 o 
  12  13  12     1829.06     1672.41    391.96 o 
  13  13  12        6.12      120.60    300.08 o 
 -12  14  12      839.11      621.83    334.16 o 
 -11  14  12     1001.18      769.30    274.16 o 
 -10  14  12      135.30      -23.11    221.82 o 
  -9  14  12       47.94      109.52    213.80 o 
  -8  14  12       11.40       83.31    221.26 o 
  -7  14  12        5.70      116.69    221.40 o 
  -6  14  12     2461.40     3300.95    323.03 o 
  -5  14  12      428.55      625.87    208.24 o 
  -4  14  12       45.42       10.80    180.67 o 
  -3  14  12     3850.19     4059.06    324.05 o 
  -2  14  12      246.93      133.04    182.44 o 
  -1  14  12        1.03      -72.01    157.56 o 
   0  14  12      517.04      344.56    187.22 o 
   1  14  12     2707.92     2416.15    328.00 o 
   2  14  12       62.92      255.93    218.27 o 
   3  14  12       42.65      -13.18    193.81 o 
   4  14  12     2353.69     2936.80    362.12 o 
   5  14  12      796.46      734.86    486.77 o 
   6  14  12      319.14      328.15    303.40 o 
   7  14  12      570.78      687.23    317.12 o 
   8  14  12      526.92      384.85    305.54 o 
   9  14  12        1.39     -154.45    228.32 o 
  10  14  12      315.35      119.00    267.46 o 
  11  14  12       53.09      445.53    324.91 o 
  12  14  12      293.52      234.81    302.13 o 
 -11  15  12     1470.32     1178.65    302.50 o 
 -10  15  12       72.78      -16.25    236.07 o 
  -9  15  12      752.17      670.28    259.41 o 
  -8  15  12      602.34      823.78    269.04 o 
  -7  15  12      544.93      322.17    257.01 o 
  -6  15  12      732.27      664.35    231.30 o 
  -5  15  12      723.28      218.87    331.81 o 
  -4  15  12     1233.87      743.65    221.65 o 
  -3  15  12      398.30      417.59    229.12 o 
  -2  15  12     2699.34     3052.12    341.24 o 
  -1  15  12     2418.89     2070.75    268.15 o 
   0  15  12       69.38      305.40    227.30 o 
   1  15  12      928.78      586.44    241.35 o 
   2  15  12        2.72       49.10    215.97 o 
   3  15  12     4570.29     4691.33    555.04 o 
   4  15  12       56.73       30.89    222.66 o 
   5  15  12     1052.01     1473.32    357.75 o 
   6  15  12      777.15      570.74    311.82 o 
   7  15  12      534.55      320.48    357.33 o 
   8  15  12        3.98      -34.56    257.17 o 
   9  15  12      565.14      304.50    287.93 o 
  10  15  12      117.58     -122.22    260.61 o 
  11  15  12      830.67      436.92    319.52 o 
  -9  16  12       24.78       -8.55    206.48 o 
  -8  16  12        1.09     -159.13    202.29 o 
  -7  16  12      428.25      348.52    214.33 o 
  -6  16  12     1146.19     1181.45    259.67 o 
  -5  16  12     1343.19     2003.72    387.46 o 
  -4  16  12      237.30      104.18    198.64 o 
  -3  16  12      201.10      281.66    207.25 o 
  -2  16  12      480.17      403.62    219.38 o 
  -1  16  12      691.36      399.75    202.81 o 
   0  16  12     5775.38     6402.05    477.86 o 
   1  16  12       79.77     -211.50    214.65 o 
   2  16  12      345.15      246.36    238.86 o 
   3  16  12     1479.09     1162.29    295.31 o 
   4  16  12     1444.38     1430.70    672.29 o 
   5  16  12      834.04     1081.07    353.84 o 
   6  16  12      219.64       46.37    299.27 o 
   7  16  12      848.86     1104.19    342.91 o 
   8  16  12      453.05      798.63    336.77 o 
   9  16  12       75.72        1.50    270.04 o 
  -7  17  12      540.13      193.70    228.68 o 
  -6  17  12      733.14      660.66    444.86 o 
  -5  17  12      218.67      452.24    229.51 o 
  -4  17  12        0.81      -70.38    204.61 o 
  -3  17  12      371.93      459.20    224.95 o 
  -2  17  12     1640.72     1777.39    279.25 o 
  -1  17  12      966.12     1184.23    294.07 o 
   0  17  12       38.43        0.19    231.92 o 
   1  17  12      494.69      587.79    258.42 o 
   2  17  12      175.71      -17.78    237.76 o 
   3  17  12      341.25      454.24    259.65 o 
   4  17  12      713.34      636.61    327.90 o 
   5  17  12        2.43      -34.55    270.07 o 
   6  17  12      579.73      870.82    483.25 o 
   7  17  12      154.84      189.88    292.32 o 
  -4  18  12        0.20      268.71    222.16 o 
  -3  18  12       10.84       33.83    285.92 o 
  -2  18  12      161.71      449.90    226.88 o 
  -1  18  12      196.26      314.11    254.54 o 
   0  18  12       91.31       82.81    244.58 o 
   1  18  12     1818.11     1525.18    611.49 o 
   2  18  12       47.61       -0.51    232.35 o 
   3  18  12        1.72      -32.35    274.10 o 
   4  18  12      180.00      -56.09    276.78 o 
   0   1  13     7157.45     7358.96    293.06 o 
   1   1  13        0.15      -42.68     95.91 o 
  -1   2  13     1529.94     1571.84    152.79 o 
   0   2  13     7858.14     7852.74    277.84 o 
   1   2  13     7374.92     8102.79    283.55 o 
   2   2  13       35.56       82.86     99.98 o 
  -2   3  13      486.07      536.13    120.48 o 
  -1   3  13     1281.40     1478.30    193.08 o 
   0   3  13      791.63      762.94    131.55 o 
   1   3  13       33.54      182.76    103.62 o 
   2   3  13      290.79      232.15    108.56 o 
   3   3  13     1071.33     1238.53    143.65 o 
  -3   4  13       26.84       84.96    127.07 o 
  -2   4  13     7545.11     7904.24    275.97 o 
  -1   4  13     7307.53     6823.74    291.14 o 
   0   4  13       53.04       13.93    100.53 o 
   1   4  13     3800.38     3865.56    244.63 o 
   2   4  13     1885.21     1755.44    161.81 o 
   3   4  13      352.70      208.06    107.77 o 
   4   4  13     1342.97     1593.74    208.47 o 
  -4   5  13      678.60      595.11    162.78 o 
  -3   5  13     2437.38     2184.63    265.23 o 
  -2   5  13    10686.92    11149.06    527.98 o 
  -1   5  13       75.18       53.51    124.31 o 
   0   5  13     9911.06    10339.56    319.98 o 
   1   5  13     3974.37     3921.54    262.49 o 
   2   5  13      148.07      101.56    109.77 o 
   3   5  13     1806.51     1896.65    234.03 o 
   4   5  13       31.61       60.98    130.03 o 
   5   5  13       50.92      120.71    140.12 o 
  -5   6  13      366.46      383.34    162.61 o 
  -4   6  13     1605.60     1408.42    197.50 o 
  -3   6  13     1073.79     1029.75    189.05 o 
  -2   6  13     1214.66     1228.36    247.63 o 
  -1   6  13    12059.67    11484.63    386.14 o 
   0   6  13      531.54      616.03    144.88 o 
   1   6  13     2003.47     2323.00    199.25 o 
   2   6  13     1226.77     1476.33    188.07 o 
   3   6  13      592.29      320.02    155.42 o 
   4   6  13     1021.15     1195.00    247.64 o 
   5   6  13     2406.74     2402.29    303.03 o 
   6   6  13     1052.99      923.58    189.87 o 
  -6   7  13      446.59      353.86    166.57 o 
  -5   7  13     2734.05     3132.82    264.40 o 
  -4   7  13     3076.74     3080.26    272.15 o 
  -3   7  13     1435.90     1553.51    203.18 o 
  -2   7  13        1.73      -41.27    118.39 o 
  -1   7  13     6026.86     6510.78    304.02 o 
   0   7  13      621.75      360.08    140.33 o 
   1   7  13        5.97      -37.25    135.25 o 
   2   7  13     1057.91      619.06    166.94 o 
   3   7  13      159.95       33.62    169.79 o 
   4   7  13     1028.77      508.61    277.73 o 
   5   7  13     4170.70     5005.28    310.73 o 
   6   7  13     3306.93     3235.82    274.01 o 
   7   7  13     1575.38     1368.24    249.98 o 
  -7   8  13      312.15      371.75    199.43 o 
  -6   8  13        0.01     -183.56    163.39 o 
  -5   8  13     1139.68     1808.59    276.34 o 
  -4   8  13       79.96     -100.21    223.12 o 
  -3   8  13      250.40      214.24    249.37 o 
  -2   8  13     1991.26     1884.25    230.18 o 
  -1   8  13      175.38       20.37    143.97 o 
   0   8  13      874.31      814.72    185.53 o 
   1   8  13     2367.39     2907.12    303.83 o 
   2   8  13     1720.56     1836.42    223.38 o 
   3   8  13      415.80      198.47    194.46 o 
   4   8  13     2398.14     2727.30    314.74 o 
   5   8  13      142.86      323.74    198.10 o 
   6   8  13      442.52      337.03    256.48 o 
   7   8  13     3469.02     3255.84    322.28 o 
   8   8  13     4717.37     5160.19    391.45 o 
  -8   9  13      181.48       21.47    189.47 o 
  -7   9  13     1920.61     1826.68    396.47 o 
  -6   9  13     5684.96     5795.17    612.00 o 
  -5   9  13        6.34      -28.28    172.94 o 
  -4   9  13      904.80      924.34    366.52 o 
  -3   9  13     2066.21     2413.98    256.78 o 
  -2   9  13     1132.54     1078.15    204.51 o 
  -1   9  13      381.53      605.58    172.68 o 
   0   9  13      470.81      436.02    168.71 o 
   1   9  13     1515.78     1257.43    240.83 o 
   2   9  13      187.75      557.44    211.14 o 
   3   9  13     2806.07     2981.05    386.27 o 
   4   9  13     1316.91     1570.17    313.15 o 
   5   9  13      279.56      291.27    250.59 o 
   6   9  13        1.44     -115.11    191.33 o 
   7   9  13        0.27      169.77    235.60 o 
   8   9  13      287.80      253.16    258.11 o 
   9   9  13       49.27      295.06    267.68 o 
  -9  10  13     1316.08     1412.89    281.24 o 
  -8  10  13       83.44      107.56    200.73 o 
  -7  10  13      759.61      892.35    294.30 o 
  -6  10  13     2258.83     1922.83    557.51 o 
  -5  10  13     3371.03     4280.15    365.36 o 
  -4  10  13     1119.43      704.89    311.22 o 
  -3  10  13     2097.53     2480.36    294.13 o 
  -2  10  13     1007.20      681.86    189.82 o 
  -1  10  13     2125.46     1976.01    243.81 o 
   0  10  13      706.65      632.21    187.73 o 
   1  10  13     1659.70     1480.98    222.87 o 
   2  10  13     5620.68     5666.35    543.51 o 
   3  10  13     3704.33     4015.34    371.49 o 
   4  10  13       73.64       76.03    208.32 o 
   5  10  13     5605.22     6794.58    453.51 o 
   6  10  13     1621.55     1224.79    258.59 o 
   7  10  13      812.12      806.92    314.19 o 
   8  10  13       41.62      242.86    275.95 o 
   9  10  13      976.40     1052.55    396.35 o 
  10  10  13     1883.08     2106.91    401.82 o 
 -10  11  13     2083.64     1753.04    386.78 o 
  -9  11  13     1209.35     1546.96    281.73 o 
  -8  11  13        3.47     -134.94    206.54 o 
  -7  11  13     1043.68     1123.44    250.86 o 
  -6  11  13     2074.36     2086.77    301.25 o 
  -5  11  13      531.11      462.53    217.66 o 
  -4  11  13      759.41      761.83    201.85 o 
  -3  11  13       11.73       18.82    162.84 o 
  -2  11  13     1656.32     1590.60    254.41 o 
  -1  11  13     2779.53     2913.35    288.61 o 
   0  11  13     9643.52    11359.33    469.38 o 
   1  11  13       46.67       35.33    277.10 o 
   2  11  13      157.52      234.18    239.07 o 
   3  11  13      174.27      140.04    201.40 o 
   4  11  13     5739.97     7223.70    478.26 o 
   5  11  13      523.80      868.67    404.71 o 
   6  11  13      374.77      234.40    210.73 o 
   7  11  13       13.08       75.73    267.54 o 
   8  11  13      374.86      265.35    260.48 o 
   9  11  13       27.12       66.45    246.07 o 
  10  11  13     3501.24     3461.95    613.61 o 
  11  11  13      572.85      806.99    494.88 o 
 -11  12  13       93.58      401.66    303.24 o 
 -10  12  13      500.30      649.09    251.71 o 
  -9  12  13       37.51      -77.70    217.95 o 
  -8  12  13        7.85      215.60    208.83 o 
  -7  12  13      386.64      386.95    228.51 o 
  -6  12  13      387.68      366.34    236.08 o 
  -5  12  13     1434.65     1051.00    228.77 o 
  -4  12  13     1206.02     1212.94    230.50 o 
  -3  12  13     1410.98     2138.90    271.42 o 
  -2  12  13      351.33      434.66    194.18 o 
  -1  12  13      739.07      283.13    176.10 o 
   0  12  13     2355.94     2383.29    304.84 o 
   1  12  13     1594.33     1200.47    271.02 o 
   2  12  13     1327.53     1359.92    283.70 o 
   3  12  13       16.29       60.83    205.98 o 
   4  12  13     2022.96     1772.81    291.71 o 
   5  12  13      147.12      469.08    232.04 o 
   6  12  13       14.31       38.86    258.55 o 
   7  12  13       25.43     -176.67    239.90 o 
   8  12  13     2702.79     3125.56    455.37 o 
   9  12  13     3366.05     3702.79   1044.23 o 
  10  12  13      189.47       51.04    278.06 o 
  11  12  13     4689.55     6110.74    595.37 o 
  12  12  13      155.51       -2.37    276.34 o 
 -11  13  13        6.27      331.65    402.39 o 
 -10  13  13     1311.97     1070.32    349.39 o 
  -9  13  13       15.00      -15.06    214.00 o 
  -8  13  13        2.80       69.35    213.21 o 
  -7  13  13        4.08     -293.08    192.97 o 
  -6  13  13     1538.85     1516.39    265.32 o 
  -5  13  13      691.91      710.99    221.89 o 
  -4  13  13        2.36       85.32    186.62 o 
  -3  13  13     4638.10     5244.99    376.22 o 
  -2  13  13      609.71      641.64    206.70 o 
  -1  13  13      300.47      341.08    193.93 o 
   0  13  13        5.41      110.84    208.62 o 
   1  13  13       12.73     -118.74    187.10 o 
   2  13  13      165.48      196.68    208.95 o 
   3  13  13     1245.54     1428.45    555.59 o 
   4  13  13     1299.83     1702.10    347.78 o 
   5  13  13      308.30      225.27    228.21 o 
   6  13  13      499.15      473.69    312.35 o 
   7  13  13       22.13      270.26    277.09 o 
   8  13  13       10.11      -65.40    256.93 o 
   9  13  13      377.30      712.63    337.16 o 
  10  13  13     1190.33     1150.59    365.33 o 
  11  13  13        4.89      264.58    306.01 o 
 -10  14  13       66.36       10.97    260.02 o 
  -9  14  13     1172.18     1347.63    308.48 o 
  -8  14  13      358.10      601.14    247.24 o 
  -7  14  13       98.38      281.76    207.35 o 
  -6  14  13        6.27     -116.22    225.32 o 
  -5  14  13      150.40      -93.52    187.30 o 
  -4  14  13     3503.93     3502.92    633.47 o 
  -3  14  13      295.63      393.26    215.50 o 
  -2  14  13      511.31      645.07    213.98 o 
  -1  14  13     2907.99     3076.93    304.69 o 
   0  14  13      580.95      435.10    238.54 o 
   1  14  13      368.49      140.08    213.60 o 
   2  14  13        9.78     -150.04    197.21 o 
   3  14  13      495.62      710.48    254.00 o 
   4  14  13       37.16     -143.03    207.91 o 
   5  14  13      424.16      331.98    293.42 o 
   6  14  13     2132.90     2373.43    426.02 o 
   7  14  13        4.84     -332.71    236.14 o 
   8  14  13        0.22       25.15    255.35 o 
   9  14  13      743.44      451.03    332.63 o 
  10  14  13      132.09      505.00    333.27 o 
  -8  15  13      825.06      945.95    255.66 o 
  -7  15  13      412.95      348.51    266.04 o 
  -6  15  13      342.24      520.77    226.79 o 
  -5  15  13        2.34     -110.97    192.25 o 
  -4  15  13     1156.43     1265.35    260.49 o 
  -3  15  13      885.73     1218.84    318.87 o 
  -2  15  13     1245.63      931.91    236.04 o 
  -1  15  13      364.23      520.77    258.86 o 
   0  15  13     3536.97     4487.30    436.84 o 
   1  15  13      116.60      199.82    248.51 o 
   2  15  13       60.25      -40.36    220.85 o 
   3  15  13      191.46      340.79    245.92 o 
   4  15  13     1620.89     1326.30    308.57 o 
   5  15  13     2032.00     1617.02    493.73 o 
   6  15  13        7.69       -0.37    275.49 o 
   7  15  13      326.57      354.19    309.75 o 
   8  15  13     1045.69     1430.12    367.30 o 
  -6  16  13     2068.61     2542.59    322.67 o 
  -5  16  13     1016.31     1297.33    275.92 o 
  -4  16  13      148.37      152.77    212.54 o 
  -3  16  13      146.28       18.75    204.00 o 
  -2  16  13     1868.13     2202.44    296.68 o 
  -1  16  13     2180.13     2384.10    363.09 o 
   0  16  13        0.72       11.62    232.99 o 
   1  16  13       38.16       59.73    233.32 o 
   2  16  13     2043.82     2817.94    378.29 o 
   3  16  13      261.88      253.81    268.41 o 
   4  16  13       65.99      193.85    272.33 o 
   5  16  13     2754.39     3225.99    504.65 o 
   6  16  13       60.57      157.29    280.40 o 
  -3  17  13      434.74      567.71    239.29 o 
  -2  17  13     1482.00     2421.88    376.39 o 
  -1  17  13      127.62      553.88    285.95 o 
   0  17  13       33.00     -220.81    217.27 o 
   1  17  13       23.42      367.98    267.70 o 
   2  17  13       67.76      207.48    346.24 o 
   3  17  13      590.85      614.53    283.24 o 
   0   0  14     1194.85     1248.50    266.49 o 
   0   1  14       97.76       -4.73    118.01 o 
   1   1  14     3979.94     4343.02    225.56 o 
  -1   2  14      101.37       -1.02    108.50 o 
   0   2  14      289.89      447.90    126.16 o 
   1   2  14       34.96      -31.43    108.17 o 
   2   2  14    14565.58    13720.95    376.68 o 
  -2   3  14     1165.56      991.84    145.38 o 
  -1   3  14      934.76     1041.39    157.06 o 
   0   3  14      723.47      692.00    136.55 o 
   1   3  14      335.10      242.84    120.05 o 
   2   3  14     3207.36     3319.97    205.80 o 
   3   3  14     1316.13     1772.33    168.53 o 
  -3   4  14      342.65      265.46    241.20 o 
  -2   4  14     3865.45     4339.68    296.10 o 
  -1   4  14      863.23      488.33    130.84 o 
   0   4  14    10656.90    11585.06    351.74 o 
   1   4  14     3468.99     3712.99    292.22 o 
   2   4  14      374.35      450.36    124.26 o 
   3   4  14       96.53       15.59    139.91 o 
   4   4  14      481.59      325.21    160.79 o 
  -4   5  14        0.57     -202.16    136.21 o 
  -3   5  14        9.45      183.34    151.29 o 
  -2   5  14       21.52      -25.21    140.35 o 
  -1   5  14    16536.01    16901.82    488.58 o 
   0   5  14      129.37      146.45    135.42 o 
   1   5  14     3968.38     3853.92    248.05 o 
   2   5  14        6.35       15.20    114.62 o 
   3   5  14      180.49       72.63    147.64 o 
   4   5  14      188.98      446.65    170.17 o 
   5   5  14       27.99      -42.06    144.96 o 
  -5   6  14      113.08       23.18    151.22 o 
  -4   6  14     4920.21     5178.48    317.06 o 
  -3   6  14      712.61      799.72    183.86 o 
  -2   6  14      205.33      213.54    163.15 o 
  -1   6  14      573.44      441.55    148.30 o 
   0   6  14     7351.71     8031.56    434.50 o 
   1   6  14      644.40      791.61    171.47 o 
   2   6  14     2267.66     2548.12    251.37 o 
   3   6  14      891.41      959.78    236.03 o 
   4   6  14        2.56      -45.40    144.32 o 
   5   6  14     1278.79     1272.35    282.08 o 
   6   6  14     2426.26     2341.29    251.98 o 
  -6   7  14       60.51       23.47    155.41 o 
  -5   7  14      319.64      299.47    176.90 o 
  -4   7  14       88.55      162.98    158.66 o 
  -3   7  14     1697.41     1904.74    336.20 o 
  -2   7  14       95.47       -0.22    131.69 o 
  -1   7  14      165.98      -95.28    131.98 o 
   0   7  14        6.43       90.82    133.10 o 
   1   7  14      731.44      690.10    181.09 o 
   2   7  14     2223.72     2498.48    306.87 o 
   3   7  14     3466.27     3364.93    340.96 o 
   4   7  14      727.19      758.47    213.28 o 
   5   7  14     3639.66     4850.85    388.67 o 
   6   7  14      469.05      796.53    244.64 o 
   7   7  14     4101.23     4555.76    371.35 o 
  -7   8  14        4.60     -320.60    179.68 o 
  -6   8  14     3290.62     3071.70    362.78 o 
  -5   8  14      348.40      262.23    194.60 o 
  -4   8  14      122.96      -49.42    176.47 o 
  -3   8  14      224.65      206.70    166.27 o 
  -2   8  14      425.88      213.23    169.76 o 
  -1   8  14      504.54      442.68    178.41 o 
   0   8  14        3.46       40.63    151.39 o 
   1   8  14      238.71      124.34    158.77 o 
   2   8  14     5756.46     5794.52    422.16 o 
   3   8  14      249.33      205.32    211.01 o 
   4   8  14      741.12      633.41    227.80 o 
   5   8  14      449.62      267.67    217.95 o 
   6   8  14     4631.15     4585.32    437.86 o 
   7   8  14      295.04      391.01    274.49 o 
   8   8  14      148.24      264.46    275.01 o 
  -8   9  14       20.78      -75.56    205.84 o 
  -7   9  14      865.70      693.80    239.63 o 
  -6   9  14       29.52      -90.24    267.40 o 
  -5   9  14     9277.40    11328.90    975.59 o 
  -4   9  14     1799.41     2086.68    293.16 o 
  -3   9  14      289.97      706.84    200.26 o 
  -2   9  14       26.72      183.58    170.41 o 
  -1   9  14      166.29      456.93    183.55 o 
   0   9  14       11.13      232.21    169.41 o 
   1   9  14      323.37      215.52    208.09 o 
   2   9  14      223.74       13.08    197.89 o 
   3   9  14      696.70      572.41    228.88 o 
   4   9  14      470.10      727.08    239.33 o 
   5   9  14     3160.93     3315.67    359.80 o 
   6   9  14      181.18        7.21    196.80 o 
   7   9  14      121.14      207.40    268.72 o 
   8   9  14      171.42      112.82    269.29 o 
   9   9  14        8.55      218.21    271.83 o 
  -9  10  14      275.21      331.54    287.62 o 
  -8  10  14     1728.99     1727.29    298.09 o 
  -7  10  14      872.89     1193.08    273.30 o 
  -6  10  14     4018.26     4082.68    376.64 o 
  -5  10  14        0.35      194.04    201.81 o 
  -4  10  14      398.23      491.29    186.32 o 
  -3  10  14      153.65       52.94    164.94 o 
  -2  10  14       16.66       27.96    172.70 o 
  -1  10  14      158.18       89.99    160.48 o 
   0  10  14      697.48      830.22    199.47 o 
   1  10  14       70.03      106.12    202.40 o 
   2  10  14      797.23      750.40    394.54 o 
   3  10  14      569.93      336.21    263.27 o 
   4  10  14     9027.52     9549.80    544.64 o 
   5  10  14     1812.68     2259.83    361.64 o 
   6  10  14     1590.18     1261.14    278.40 o 
   7  10  14       12.57     -267.26    290.55 o 
   8  10  14     1355.84     1314.52    368.43 o 
   9  10  14        3.03     -197.10    243.63 o 
  10  10  14     1749.80     1395.18    375.53 o 
 -10  11  14      111.83      136.24    296.98 o 
  -9  11  14     1838.85     2157.36    533.82 o 
  -8  11  14      239.50       13.62    213.71 o 
  -7  11  14      183.82     -193.10    194.58 o 
  -6  11  14       70.37     -153.38    187.70 o 
  -5  11  14      386.32      360.02    196.69 o 
  -4  11  14      606.83      465.23    204.26 o 
  -3  11  14     1724.62     1979.27    274.14 o 
  -2  11  14      156.57      268.73    180.06 o 
  -1  11  14     1703.84     1813.06    248.21 o 
   0  11  14        2.20     -213.12    186.81 o 
   1  11  14     4216.22     4505.31    505.61 o 
   2  11  14       50.99      206.86    205.16 o 
   3  11  14     1215.07     1191.19    270.39 o 
   4  11  14       64.71      248.12    228.36 o 
   5  11  14     2502.84     3374.92    377.05 o 
   6  11  14       30.74      103.12    221.89 o 
   7  11  14       95.83      -32.32    253.04 o 
   8  11  14        2.72     -276.28    564.57 o 
   9  11  14     2166.54     2262.75    423.81 o 
  10  11  14       56.47      446.12    319.79 o 
  11  11  14     1034.41     1085.68    359.15 o 
 -10  12  14       36.27     -157.15    283.81 o 
  -9  12  14      365.05      322.27    239.36 o 
  -8  12  14      250.13      433.68    244.04 o 
  -7  12  14       33.50      -99.48    319.36 o 
  -6  12  14     1876.69     1913.68    279.22 o 
  -5  12  14      167.51       73.72    186.63 o 
  -4  12  14     1188.84     1457.77    254.40 o 
  -3  12  14      432.82      581.29    214.79 o 
  -2  12  14      512.63      317.38    201.89 o 
  -1  12  14      172.88      252.73    186.63 o 
   0  12  14     2438.10     2545.32    346.62 o 
   1  12  14      418.31      441.64    283.54 o 
   2  12  14     4989.57     5738.59    979.68 o 
   3  12  14      486.25      746.94    337.00 o 
   4  12  14     1172.21      924.78    276.43 o 
   5  12  14      309.79      533.86    258.52 o 
   6  12  14      384.98      738.55    314.25 o 
   7  12  14       41.01      133.00    280.91 o 
   8  12  14       12.33       36.96    263.63 o 
   9  12  14       33.33      167.04    300.75 o 
  10  12  14     5055.99     4890.53    556.62 o 
  -9  13  14       11.16      -30.48    245.34 o 
  -8  13  14      197.28      113.89    246.89 o 
  -7  13  14       81.65      276.42    241.46 o 
  -6  13  14      272.86      126.37    195.99 o 
  -5  13  14      823.44     1427.65    260.94 o 
  -4  13  14      277.84      448.51    212.47 o 
  -3  13  14        0.02      -85.65    181.55 o 
  -2  13  14      320.79      341.68    203.70 o 
  -1  13  14      598.87      888.41    229.42 o 
   0  13  14      461.93      315.58    252.86 o 
   1  13  14      306.58      219.54    229.76 o 
   2  13  14      238.94       93.41    203.90 o 
   3  13  14      780.59      840.71    268.00 o 
   4  13  14      591.40      793.83    275.43 o 
   5  13  14      299.98      151.78    242.47 o 
   6  13  14      133.35     -160.67    248.84 o 
   7  13  14       39.94      248.99    298.99 o 
   8  13  14      329.62      303.30    282.14 o 
   9  13  14       80.12        9.24    291.47 o 
  -7  14  14      742.81      420.83    292.39 o 
  -6  14  14       13.90      -57.44    207.39 o 
  -5  14  14     1097.40     1361.58    277.13 o 
  -4  14  14       22.96      293.69    219.16 o 
  -3  14  14      142.97       30.44    198.73 o 
  -2  14  14     4736.04     4755.11    374.30 o 
  -1  14  14      164.34      449.85    259.99 o 
   0  14  14     2778.31     2375.30    362.04 o 
   1  14  14      116.64      158.67    238.37 o 
   2  14  14      848.49      425.25    254.71 o 
   3  14  14      762.53      615.42    351.52 o 
   4  14  14       85.62       65.07    244.91 o 
   5  14  14      481.26      469.82    322.61 o 
   6  14  14       50.08      174.67    297.69 o 
   7  14  14      861.55      902.84    349.61 o 
  -5  15  14     1072.61      985.59    307.01 o 
  -4  15  14       20.86      105.78    210.99 o 
  -3  15  14       27.15     -163.83    202.73 o 
  -2  15  14      123.60       23.73    209.34 o 
  -1  15  14     5993.08     6472.47    670.60 o 
   0  15  14       16.33       93.81    244.02 o 
   1  15  14       86.89     -223.14    232.57 o 
   2  15  14      734.62      920.90    289.61 o 
   3  15  14        1.37      392.61    263.54 o 
   4  15  14        0.14      -32.94    248.65 o 
   5  15  14      900.49      956.51    364.21 o 
   0   1  15     1285.16     1331.38    151.46 o 
   1   1  15      426.18      439.78    193.05 o 
  -1   2  15     1227.20     1341.92    151.99 o 
   0   2  15     4137.91     4024.34    212.58 o 
   1   2  15      606.92      431.44    128.78 o 
   2   2  15     1459.28     1559.48    171.40 o 
  -2   3  15      346.88      373.93    160.35 o 
  -1   3  15     1616.18     1566.54    160.67 o 
   0   3  15      119.49      103.09    112.48 o 
   1   3  15      110.81       31.75    116.25 o 
   2   3  15      515.32      447.35    135.04 o 
   3   3  15       43.77       21.19    173.51 o 
  -3   4  15       13.62      -99.52    140.81 o 
  -2   4  15     3394.24     3257.64    272.11 o 
  -1   4  15     3136.64     3191.95    243.21 o 
   0   4  15       34.71       54.73    138.68 o 
   1   4  15     1941.73     2052.71    186.49 o 
   2   4  15     7021.36     7044.86    381.73 o 
   3   4  15      315.26      138.19    156.44 o 
   4   4  15       79.22      129.71    178.59 o 
  -4   5  15     1181.70      996.35    206.47 o 
  -3   5  15     2678.00     2525.19    259.24 o 
  -2   5  15      747.13      737.79    166.68 o 
  -1   5  15        0.03      125.85    141.05 o 
   0   5  15     7940.98     8354.33    354.12 o 
   1   5  15     4590.00     4461.26    342.09 o 
   2   5  15      248.28      321.86    203.92 o 
   3   5  15     1407.78     1188.67    246.75 o 
   4   5  15     1437.01     1234.31    209.67 o 
   5   5  15       65.43       70.93    165.66 o 
  -5   6  15     2464.33     2636.48    270.51 o 
  -4   6  15       58.46       23.39    158.37 o 
  -3   6  15       55.50      -18.40    155.90 o 
  -2   6  15      117.91      -48.62    140.27 o 
  -1   6  15     3807.85     4378.26    349.62 o 
   0   6  15      887.45      922.78    180.28 o 
   1   6  15      776.74      519.53    160.12 o 
   2   6  15      499.27      509.39    219.20 o 
   3   6  15      136.31      152.33    194.02 o 
   4   6  15      551.77      374.63    212.09 o 
   5   6  15     3354.17     2882.65    351.60 o 
   6   6  15     2361.50     2503.00    266.63 o 
  -6   7  15      203.02      264.84    198.28 o 
  -5   7  15     2665.39     3129.16    290.43 o 
  -4   7  15      129.39      -54.06    159.37 o 
  -3   7  15     1131.95      970.83    188.97 o 
  -2   7  15      117.92       -8.51    139.80 o 
  -1   7  15      940.87      457.98    160.82 o 
   0   7  15      640.53      893.01    202.03 o 
   1   7  15     2599.70     3136.53    347.27 o 
   2   7  15       13.94     -150.53    181.98 o 
   3   7  15     2442.38     2864.19    399.90 o 
   4   7  15      724.13      663.51    244.59 o 
   5   7  15     1315.17     1188.89    269.48 o 
   6   7  15     3075.49     3192.67    360.17 o 
   7   7  15      587.65      736.65    289.29 o 
  -7   8  15      126.21      354.51    275.92 o 
  -6   8  15        2.22       55.55    207.45 o 
  -5   8  15     2528.08     2614.58    323.25 o 
  -4   8  15     1433.57     1424.82    265.63 o 
  -3   8  15       39.37      -24.05    168.00 o 
  -2   8  15       16.37       49.32    170.56 o 
  -1   8  15        0.32      -91.42    166.13 o 
   0   8  15      622.11      296.32    175.81 o 
   1   8  15      187.06      171.40    210.82 o 
   2   8  15      279.75      139.71    192.44 o 
   3   8  15       25.23     -136.42    194.08 o 
   4   8  15     5360.71     6147.26    480.03 o 
   5   8  15      340.37      493.47    237.81 o 
   6   8  15      157.67     -420.88    210.44 o 
   7   8  15      383.79      -53.61    245.23 o 
   8   8  15       92.94      -12.01    259.78 o 
  -8   9  15       23.76      158.19    285.25 o 
  -7   9  15      137.24      126.59    209.74 o 
  -6   9  15     3288.68     3406.08    362.71 o 
  -5   9  15      224.29      244.71    299.85 o 
  -4   9  15      969.57      723.17    203.80 o 
  -3   9  15     2934.55     3092.61    308.29 o 
  -2   9  15      222.99      128.82    166.09 o 
  -1   9  15        0.19       84.68    171.83 o 
   0   9  15      802.37      564.23    240.92 o 
   1   9  15      210.17      -69.71    198.94 o 
   2   9  15      117.64      -85.19    204.03 o 
   3   9  15      138.50      -95.69    234.93 o 
   4   9  15      896.67      961.19    313.21 o 
   5   9  15     1506.99     1405.80    339.03 o 
   6   9  15       37.23      -82.89    220.48 o 
   7   9  15      613.36      179.33    271.41 o 
   8   9  15      222.32       -0.95    257.31 o 
   9   9  15       11.96       82.20    349.15 o 
  -9  10  15      205.36      161.76    295.28 o 
  -8  10  15      317.41      823.86    321.87 o 
  -7  10  15      548.50      281.17    230.65 o 
  -6  10  15      815.34     1192.60    270.30 o 
  -5  10  15     2956.91     2648.77    301.32 o 
  -4  10  15      219.95      154.53    218.34 o 
  -3  10  15      365.11      459.20    224.97 o 
  -2  10  15      230.66      332.30    197.36 o 
  -1  10  15     1930.14     1898.50    264.40 o 
   0  10  15      155.84      -22.26    212.07 o 
   1  10  15     1955.91     1698.00    294.76 o 
   2  10  15      923.13      651.85    247.17 o 
   3  10  15     1529.48     1389.80    298.89 o 
   4  10  15       61.81       95.61    223.61 o 
   5  10  15     2125.26     2254.42    337.57 o 
   6  10  15     2777.95     3149.49    481.26 o 
   7  10  15      365.38      787.19    346.62 o 
   8  10  15       53.94      -28.28    265.94 o 
   9  10  15      336.34      222.04    302.85 o 
  -8  11  15      189.12      348.81    285.62 o 
  -7  11  15       27.85      147.74    245.60 o 
  -6  11  15      728.04      703.55    233.97 o 
  -5  11  15      886.78      769.24    240.54 o 
  -4  11  15      125.60      143.90    189.14 o 
  -3  11  15      377.26      428.37    200.89 o 
  -2  11  15      938.03      864.08    411.60 o 
  -1  11  15      801.76      761.07    261.55 o 
   0  11  15     2747.66     3368.02    621.65 o 
   1  11  15      869.79     1493.55    339.94 o 
   2  11  15       35.28      119.97    225.91 o 
   3  11  15      765.65      872.52    284.44 o 
   4  11  15     2870.45     2983.43    380.20 o 
   5  11  15       80.64      413.51    245.42 o 
   6  11  15     1000.59     1075.43    348.07 o 
   7  11  15      210.87      -22.63    271.55 o 
   8  11  15        2.99      -79.96    277.99 o 
  -7  12  15      152.38     -101.25    235.39 o 
  -6  12  15      477.56      375.86    225.43 o 
  -5  12  15        6.11      298.73    214.07 o 
  -4  12  15       41.84       44.04    195.58 o 
  -3  12  15       46.12     -112.88    184.06 o 
  -2  12  15     1476.35     1401.97    264.16 o 
  -1  12  15      539.69      468.74    262.95 o 
   0  12  15     1882.84     2291.21    348.49 o 
   1  12  15     1567.22     1907.13    440.55 o 
   2  12  15      108.20       22.98    228.75 o 
   3  12  15     1329.25     1344.77    613.09 o 
   4  12  15      474.86      210.62    246.74 o 
   5  12  15     1572.83     1396.05    326.31 o 
   6  12  15      289.81       70.96    308.81 o 
   7  12  15      131.52       28.08    328.11 o 
  -5  13  15       59.17      -90.08    204.91 o 
  -4  13  15       28.12      235.10    206.10 o 
  -3  13  15      612.07      648.45    231.89 o 
  -2  13  15      387.22      508.43    269.64 o 
  -1  13  15      264.86      303.99    259.73 o 
   0  13  15       23.04       83.65    238.12 o 
   1  13  15     1261.85     1248.72    391.95 o 
   2  13  15       28.72       42.96    220.13 o 
   3  13  15      816.61      924.93    298.57 o 
   4  13  15     1015.34      869.29    299.55 o 
   5  13  15       75.43       47.98    303.09 o 
  -1  14  15     2433.10     2796.40    401.31 o 
   0  14  15     1913.69     2199.53    371.09 o 
   1  14  15       22.76     -163.20    244.23 o 
   0   0  16    15575.60    15761.46    762.81 o 
   0   1  16      109.82      116.38    107.67 o 
   1   1  16     3067.56     2997.93    186.98 o 
  -1   2  16      732.94      680.29    137.03 o 
   0   2  16      192.72      124.34    118.61 o 
   1   2  16       16.93      -46.10    107.29 o 
   2   2  16      210.97      350.64    175.76 o 
  -2   3  16     1367.60     1259.90    195.47 o 
  -1   3  16        1.69      105.42    143.86 o 
   0   3  16      389.01      392.77    149.93 o 
   1   3  16      542.36      427.43    131.86 o 
   2   3  16     2267.75     2559.73    262.02 o 
   3   3  16     2357.01     3341.57    289.82 o 
  -3   4  16      543.02      531.09    184.18 o 
  -2   4  16      597.27      504.44    160.78 o 
  -1   4  16      308.28      298.64    156.57 o 
   0   4  16       11.51       35.20    140.41 o 
   1   4  16     1840.69     1944.19    214.77 o 
   2   4  16      246.16       35.32    190.60 o 
   3   4  16     1588.63     1692.07    236.38 o 
   4   4  16     3795.26     4623.67    327.19 o 
  -4   5  16      243.95      357.69    181.39 o 
  -3   5  16      147.42      222.88    156.86 o 
  -2   5  16       50.35       85.80    149.56 o 
  -1   5  16      370.56      280.25    157.90 o 
   0   5  16      156.60      222.13    150.93 o 
   1   5  16     1063.78     1354.80    283.56 o 
   2   5  16     2632.32     2638.25    328.09 o 
   3   5  16     1338.52     1271.50    262.44 o 
   4   5  16       15.12     -189.00    189.57 o 
   5   5  16     8924.49     9240.57    523.67 o 
  -5   6  16      870.48      849.00    219.95 o 
  -4   6  16       87.24       38.74    178.53 o 
  -3   6  16        6.43       -0.64    155.37 o 
  -2   6  16      918.19     1191.76    196.74 o 
  -1   6  16       88.42      183.62    160.53 o 
   0   6  16     1399.87     1013.94    191.53 o 
   1   6  16        0.01      -81.99    192.78 o 
   2   6  16     2902.70     3568.93    370.88 o 
   3   6  16       23.03       -4.21    207.24 o 
   4   6  16     2906.59     3270.80    362.30 o 
   5   6  16      341.73      113.75    213.31 o 
   6   6  16     1195.46      814.44    264.78 o 
  -6   7  16      411.72      143.03    281.06 o 
  -5   7  16       40.02     -134.19    189.37 o 
  -4   7  16      721.12      612.27    209.43 o 
  -3   7  16      370.73      260.12    191.05 o 
  -2   7  16       98.74      147.43    177.95 o 
  -1   7  16      959.11     1260.81    301.00 o 
   0   7  16     1253.51     1725.57    321.51 o 
   1   7  16     3216.84     3626.56    454.07 o 
   2   7  16      172.58      -43.17    205.07 o 
   3   7  16       56.67      234.95    224.31 o 
   4   7  16     1898.45     1953.41    320.98 o 
   5   7  16       38.82       64.21    219.92 o 
   6   7  16       80.82       75.08    219.31 o 
   7   7  16      520.69      709.87    326.12 o 
  -7   8  16       79.80      262.67    289.41 o 
  -6   8  16        1.41       38.94    264.75 o 
  -5   8  16      332.78      572.26    250.54 o 
  -4   8  16       60.19     -179.83    171.95 o 
  -3   8  16     2058.49     1696.97    258.38 o 
  -2   8  16      386.71      321.56    201.80 o 
  -1   8  16      690.28     1054.60    227.18 o 
   0   8  16      463.54      348.46    223.22 o 
   1   8  16      105.74      386.29    232.16 o 
   2   8  16      996.79      995.26    276.56 o 
   3   8  16     1524.45     1227.65    290.28 o 
   4   8  16        1.11      -62.91    209.09 o 
   5   8  16      875.54      371.85    361.73 o 
   6   8  16      573.36      890.39    269.94 o 
   7   8  16        8.47      -20.39    261.82 o 
   8   8  16      143.47      460.57    309.82 o 
  -7   9  16       62.59      221.19    297.24 o 
  -6   9  16        0.92     -180.48    210.44 o 
  -5   9  16      502.12     1009.27    242.42 o 
  -4   9  16     1662.74     1820.20    280.13 o 
  -3   9  16       76.07      -12.36    184.41 o 
  -2   9  16      337.94      345.62    204.28 o 
  -1   9  16     7184.45     8547.22    538.41 o 
   0   9  16       12.66      422.51    242.84 o 
   1   9  16       31.53     -122.18    276.65 o 
   2   9  16      100.67      270.88    226.35 o 
   3   9  16        7.29      262.15    221.92 o 
   4   9  16      126.61      250.99    242.77 o 
   5   9  16      598.67      176.50    245.86 o 
   6   9  16     1620.74     1232.89    466.40 o 
   7   9  16       34.42      303.07    306.99 o 
  -6  10  16     1777.31     1217.95    267.05 o 
  -5  10  16      123.70       38.70    201.80 o 
  -4  10  16       31.02      -38.53    185.88 o 
  -3  10  16      344.71      111.96    220.48 o 
  -2  10  16     1880.13     2024.90    285.09 o 
  -1  10  16      389.76      226.87    232.81 o 
   0  10  16     4383.34     3760.78    408.40 o 
   1  10  16      861.52      962.27    284.69 o 
   2  10  16        2.64      -85.53    218.01 o 
   3  10  16        4.56      147.71    234.16 o 
   4  10  16        1.43      253.98    249.07 o 
   5  10  16      503.36      619.84    355.08 o 
   6  10  16     1744.68     1234.27    378.84 o 
  -4  11  16       22.44      177.26    215.92 o 
  -3  11  16       85.99      -16.88    201.62 o 
  -2  11  16      797.86     1096.76    291.63 o 
  -1  11  16     3701.90     3439.95    717.08 o 
   0  11  16       13.51      186.72    249.27 o 
   1  11  16        3.90      184.71    250.09 o 
   2  11  16      120.57       40.32    294.83 o 
   3  11  16       31.66       52.80    244.75 o 
   4  11  16      264.43      120.88    254.67 o 
   0   1  17     2893.47     3130.18    200.27 o 
   1   1  17       10.84      162.29    117.05 o 
  -1   2  17       33.00        2.54    130.17 o 
   0   2  17       95.62       76.29    137.54 o 
   1   2  17       10.73      200.78    127.98 o 
   2   2  17      193.25      374.82    168.12 o 
  -2   3  17     1532.96     1507.06    213.49 o 
  -1   3  17       21.60      -24.03    149.72 o 
   0   3  17      188.12      128.66    154.93 o 
   1   3  17     1777.61     2391.79    316.56 o 
   2   3  17     1945.79     1929.11    296.58 o 
   3   3  17     1117.63      872.26    189.83 o 
  -3   4  17       34.55       24.48    154.92 o 
  -2   4  17     2557.83     2570.90    262.67 o 
  -1   4  17        4.14      -54.66    150.55 o 
   0   4  17      167.30      414.04    166.54 o 
   1   4  17      627.07      122.07    212.32 o 
   2   4  17      352.17      286.54    216.33 o 
   3   4  17      551.16      413.90    236.02 o 
   4   4  17       25.49       23.29    210.48 o 
  -4   5  17      410.69      433.33    360.49 o 
  -3   5  17      432.58      514.60    179.29 o 
  -2   5  17        7.16       -7.92    157.18 o 
  -1   5  17       44.44      244.15    164.61 o 
   0   5  17      391.53      285.92    243.69 o 
   1   5  17      656.56      638.77    245.69 o 
   2   5  17      106.93     -161.46    310.44 o 
   3   5  17      199.76      205.95    222.84 o 
   4   5  17     8972.57     9068.72    533.51 o 
   5   5  17       85.48     -137.89    211.35 o 
  -5   6  17      657.22      605.36    264.68 o 
  -4   6  17       43.49     -129.61    160.34 o 
  -3   6  17      392.68      118.09    168.20 o 
  -2   6  17      124.82        9.31    167.66 o 
  -1   6  17      510.55      116.94    169.23 o 
   0   6  17       34.89      -39.30    205.27 o 
   1   6  17      855.33      585.48    244.15 o 
   2   6  17       31.51      257.25    222.50 o 
   3   6  17      296.40     -165.69    202.04 o 
   4   6  17       63.74      144.69    225.67 o 
   5   6  17     5034.60     5816.77    557.03 o 
   6   6  17      389.51       64.95    232.81 o 
  -5   7  17     1756.91     2440.97    363.30 o 
  -4   7  17      507.05      379.76    214.00 o 
  -3   7  17      105.41       41.11    192.11 o 
  -2   7  17      907.34      658.59    216.87 o 
  -1   7  17       28.06      -11.20    209.75 o 
   0   7  17       80.84      -38.06    228.58 o 
   1   7  17      439.20      366.73    239.75 o 
   2   7  17     1181.18      726.59    264.48 o 
   3   7  17        5.44      -30.22    209.08 o 
   4   7  17      357.24      291.53    247.72 o 
   5   7  17        1.88     -142.58    222.38 o 
  -4   8  17      409.36      -27.96    207.34 o 
  -3   8  17      135.70       68.16    200.73 o 
  -2   8  17      251.33      260.91    205.75 o 
  -1   8  17     2039.66     2097.68    340.80 o 
   0   8  17      243.86      397.66    255.52 o 
   1   8  17      935.94      910.63    290.65 o 
   2   8  17      704.54      474.16    255.21 o 
   3   8  17       35.85     -265.72    205.30 o 
   4   8  17      478.64      370.13    253.44 o 
   0   9  17     3205.42     3529.40    411.16 o 
   0   0  18     2153.46     1426.68    333.74 o 
   0   1  18      120.64      210.32    149.78 o 
   1   1  18     1333.58      992.16    182.45 o 
  -1   2  18      127.29      230.93    155.30 o 
   0   2  18      587.88      612.91    180.26 o 
   1   2  18       37.33       62.38    178.64 o 
   2   2  18        8.00     -124.60    176.35 o 
  -2   3  18      494.32      414.70    205.67 o 
  -1   3  18      124.63      116.33    152.52 o 
   0   3  18      314.67      331.29    196.37 o 
   1   3  18        1.99       90.35    181.75 o 
   2   3  18      407.75      392.20    211.00 o 
  -1   4  18       58.58      178.82    172.74 o 
   0   4  18      409.12      281.42    228.61 o 
   1   4  18     1280.41     1113.12    279.82 o 
                                                 
